# Supplementary material for: Homo sapiens lithic technology and microlithization in the South Asian rainforest at Kitulgala Beli-lena (c. 45 – 8,000 years ago)
Source: PLoS One. 2022 Oct 13;17(10):e0273450. doi: 10.1371/journal.pone.0273450 (PMC9560501; doi:10.1371/journal.pone.0273450)
Supplement: S1 File — (XLSX) [file pone.0273450.s009.xlsx]

## Sheet: Holocene flake+frag
Square	Context	Artefact ID	Type	Condition	Raw material	Weight	Cortex %	Length	Max width	1/4 width	Medial width	3/4 width	Max thickness	Medial thickness	SP width	SP thickness	SP type	# dorsal scars	# parallel arrises	Scar orientation	Termination	Observation
H-14	2	1	Flake	Intact	Crystal quartz	14.3	50-75	30.74	34.78	34.78	32.18	19.33	12.82	10.98	24.23	8.94	Crushed	1		unidirectional	crushed
H-14	2	2	Flake	Intact	Milky quartz	15.2		44.07	33.28	33.28	29.43	25.68	10.63	10.63	20.96	9.21	Flat	3		unidirectional	crushed
H-14	2	3	Flake	Intact	Milky quartz	7.3		25.89	41.8	23.65	41.8	34.37	7.67	7.67	4.37	1.92	Lineal	2	1	unidirectional	step
H-14	2	4	Flake	Intact	Crystal quartz	7.4		35.81	18.84	17.06	18.84	16.84	12.68	12.68	12.78	5.38	Crushed	6	3	multidirectional	axial
H-14	2	5	Flake	Intact	Crystal quartz	5.6		29.43	28.77	21.76	28.77	23.81	7.58	7.58	22.93	8.09	Crushed	4	1	multidirectional	hinge
H-14	2	6	Flake	Intact	Milky quartz	4.8		27.28	20.1	14.43	18.91	20.1	6.98	6.98	10.8	6.35	Flat	3		multidirectional	axial
H-14	2	8	Flake	Intact	Crystal quartz	1.5		26.1	13.6	10.66	13.6	11.09	3.88	3.88	6.23	2.29	Flat	3	1	multidirectional	feather
H-14	2	9	Flake	Intact	Milky quartz	7	100	26.61	25.56	18.79	25.56	18.99	9.72	9.72	10.16	3.08	Cortical	0			axial
H-14	2	10	Flake	Intact	Crystal quartz	0.7		18.89	10.32	10.32	9.04	7.91	2.66	2.66	10.31	2.98	Crushed	2	1	unidirectional	crushed
H-14	2	11	Fragment	siret x1	Crystal quartz	2.1	0-25
H-14	2	12	Flake	Intact	Crystal quartz	1.5		22.86	10.98	10.98	7.98	4.99	7.3	6.04	9.01	6.21	Flat	3	2	unidirectional	plunging
H-14	2	13	Flake	Intact	Crystal quartz	2		17.44	21.88	15.93	21.88	12.9	5.28	5.28	11.13	5.27	Flat				hinge
H-14	2	14	Flake	Intact	Veiny quartz	6.4	100	23.6	36.29	36.2	30.41	14.88	9.69	9.69	35.15	7.07	Flat				hinge
H-14	2	15	Bladelet	Intact	Crystal quartz	1.3		26.47	13.69	11.43	13.69	9.02	3.47	3.47	10.89	2.39	Flat	2	1	unidirectional	hinge
H-14	2	16	Flake	Intact	Crystal quartz	1.4		20.14	17.62	17.62	17.42	12.98	3.73	3.07	15.7	4.45	Complex				feather
H-14	2	17	Flake	Intact	Milky quartz	5.3	0-25	26.7	29.68	29.68	24.29	12.29	8	8	27.21	9.43	Flat	1		unidirectional	feather
H-14	2	18	Flake	Intact	Milky quartz	1.4		21.11	17.77	12	17.77	8.89	5.15	5.15	9.46	1.4	Point	3	2	unidirectional	axial
H-14	2	19	Flake	Intact	Crystal quartz	3		20.5	16.84	14.77	16.84	9.8	9.6	9.6	14.16	7.92	Flat	5		multidirectional	crushed
H-14	2	20	Flake	Intact	Crystal quartz	0.6	50-75	17.86	10.96	9.24	10.96	7.98	5.12	3.16	8.53	4.34	Flat	1		unidirectional	crushed
H-14	2	21	Flake	Intact	Crystal quartz	1.6		17.56	19.47	14.56	18.13	19.47	3.54	3.54	8.63	4.29	Flat	4	1	multidirectional	hinge
H-14	2	22	Flake	Intact	Crystal quartz	1.6		17.23	16.65	16.65	14.53	11.3	5.58	5.58	14.14	3.13	Flat	2	1	unidirectional	step
H-14	2	23	Flake	Intact	Crystal quartz	0.8		18.83	12.45	12.45	11.25	7.68	4.78	4.68	10.56	5.11	Flat	3	2	unidirectional	feather
H-14	2	24	Flake	Intact	Crystal quartz	1		17.06	10.55	10.26	9.32	7	6.35	6.35	10.55	6.25	Flat	2	1	unidirectional	hinge
H-14	2	25	Flake	Intact	Crystal quartz	1.6		15.21	14.95	14.95	14.28	10.41	8.27	8.27	12.16	9.5	Flat	3		multidirectional	hinge
H-14	2	26	Flake	Intact	Milky quartz	2.5		20.6	16.73	16.73	13.88	11.84	10.58	7.24	16.69	9.99	Flat	2	1	unidirectional	crushed
H-14	2	27	Flake	Intact	Crystal quartz	1.8		20.1	14.97	14.61	14.52	14.97	6.56	6.56	12.42	4.7	Flat	4		multidirectional	crushed
H-14	2	28	Flake	Intact	Crystal quartz	0.9		15.88	12.06	12.06	10.7	9.06	4.61	4.61	5.52	3.32	Cortical	3	2	unidirectional	feather
H-14	2	29	Flake	Intact	Crystal quartz	0.9		18.75	10.12	10.12	8.75	8.72	4.1	4.1	7.64	3.72	Flat	2	1	unidirectional	hinge
H-14	2	30	Flake	Intact	Crystal quartz	1.5		22.75	16.37	12.23	16.37	12.41	3.47	3.47	10.75	3.81	Flat	2	1	unidirectional	feather
H-14	2	31	Flake	Intact	Crystal quartz	1.8		23.91	19.81	12.5	19.81	17.31	3.09	3.09	8.01	1.95	Cortical	4	2	multidirectional	feather
H-14	2	32	Flake	Intact	Milky quartz	3.1		24.4	22.55	16.22	22.55	17.43	5.8	5.8	15	4.71	Cortical	3	1	unidirectional	feather
H-14	2	33	Flake	Intact	Crystal quartz	4		19.09	20.96	19.19	20.19	15.28	9.98	9.98	18.66	10.52	Crushed	3	2	unidirectional	axial
H-14	2	34	Flake	Intact	Crystal quartz	0.8		17.88	17.84	15.58	17.84	9.25	4.24	2.49	15.64	4.93	Flat	1		unidirectional	feather
H-14	2	35	Fragment	siret x1	Crystal quartz	0.2
H-14	2	36	Flake	Intact	Crystal quartz	0.3		14.11	7.79	7.08	7.5	7.79	3.06	3.06	3.33	1.34	Flat	3	1	multidirectional	axial
H-14	2	37	Bladelet	Intact	Crystal quartz	0.5		18.34	7.7	7.53	7.7	6.13	2.53	2.53	7.53	2.04	Flat	3	2	unidirectional	feather
H-14	2	38	Flake	Intact	Crystal quartz	0.7		16.42	10.02	9.06	8.1	7.11	3.86	3.33	10.02	4.68	Flat	4	1	multidirectional	hinge
H-14	2	39	Fragment		Milky quartz	3
H-14	2	40	Fragment	Distal	Crystal quartz	1.6
H-14	2	41	Fragment	Proximal	Crystal quartz	1.7
H-14	2	42	Flake	Intact	Crystal quartz	23.2		55.19	29.23	29.23	28.88	19.15	14.9	14.85	29.6	12.61	Flat	2	1	unidirectional	hinge
H-14	2	43	Fragment	siret x1	Crystal quartz	0.2
H-14	2	44	Fragment	siret x1	Crystal quartz	1
H-14	2	45	Splinter flake	siret x1	Milky quartz	2.7		27.38	16.85	15.29	16.85	14.33	4.94	4.94	14.01	4.56	Flat	2		multidirectional	hinge
H-14	2	46	Fragment	siret x1	Crystal quartz	0.6
H-14	2	47	Fragment	siret x1	Crystal quartz	0.2
H-14	2	48	Fragment	siret x1	Crystal quartz	0.2
H-14	2	49	Flake	Intact	Milky quartz	0.3		13.95	6.94	6.94	6.26	5.09	3.49	2.8	4.01	2.4	Flat	2	1	unidirectional	feather
H-14	2	50	Fragment	siret x1	Crystal quartz	1.4
H-14	2	51	Fragment	siret x1	Veiny quartz	4.8	100
H-14	2	52	Flake	Intact	Crystal quartz	0.9		13.94	8.24	8.15	8.24	6.91	6.15	6.15	6.43	5.13	Crushed	5	3	unidirectional	axial
H-14	2	53	Fragment	siret x1	Crystal quartz	1.6
H-14	2	54	Fragment	siret x1	Milky quartz	0.9
H-14	2	55	Flake	Intact	Crystal quartz	2.5	0-25	22.46	21.58	18.88	16.37	16.12	6.53	5.58	20	6.53	Flat	1		unidirectional	axial
H-14	2	56	Fragment	siret x1	Crystal quartz	0.8
H-14	2	57	Fragment	siret x1	Crystal quartz	0.2
H-14	2	58	Fragment	siret x1	Milky quartz	1
H-14	2	59	Fragment	Proximal	Crystal quartz	4.7
H-14	2	60	Fragment	Proximal	Crystal quartz	1.4
H-14	2	61	Fragment	Proximal	Crystal quartz	1.8
H-14	2	62	Fragment	Proximal	Crystal quartz	1.8
H-14	2	63	Fragment	Proximal	Crystal quartz	2.4
H-14	2	64	Fragment	Proximal	Crystal quartz	0.4
H-14	2	65	Fragment	Proximal	Crystal quartz	0.7
H-14	2	66	Fragment	Proximal	Crystal quartz	0.6
H-14	2	67	Fragment	Proximal	Crystal quartz	5.6
H-14	2	68	Fragment	Proximal	Crystal quartz	1.4
H-14	2	69	Fragment	Proximal	Crystal quartz	1.7
H-14	2	70	Fragment	Proximal	Crystal quartz	1
H-14	2	71	Fragment	Proximal	Crystal quartz	0.5
H-14	2	72	Fragment	Proximal	Crystal quartz	0.7
H-14	2	73	Fragment	Proximal	Crystal quartz	0.5
H-14	2	74	Fragment	Proximal	Crystal quartz	0.4
H-14	2	75	Fragment	Proximal	Crystal quartz	0.8
H-14	2	76	Fragment	Proximal	Crystal quartz	0.7
H-14	2	77	Fragment	Proximal	Crystal quartz	0.5
H-14	2	78	Fragment	Proximal	Crystal quartz	1.1
H-14	2	79	Fragment	Proximal	Crystal quartz	0.9
H-14	2	80	Fragment	Proximal	Crystal quartz	0.4
H-14	2	81	Debris		Crystal quartz	0.2
H-14	2	82	Fragment	Proximal	Crystal quartz	0.5
H-14	2	83	Fragment	Proximal	Crystal quartz	1
H-14	2	84	Fragment	Proximal	Crystal quartz	0.7
H-14	2	85	Fragment	Proximal	Milky quartz	0.9
H-14	2	86	Fragment	Proximal	Milky quartz	2.3
H-14	2	87	Fragment	Proximal	Milky quartz	2.8
H-14	2	88	Fragment	Proximal	Crystal quartz	0.5
H-14	2	89	Fragment	Mesial	Crystal quartz	0.9
H-14	2	90	Debris		Crystal quartz	0.2
H-14	2	91	Fragment	Mesial	Crystal quartz	0.5
H-14	2	92	Fragment	Mesial	Crystal quartz	0.4
H-14	2	93	Fragment	Mesial	Crystal quartz	0.3
H-14	2	94	Debris		Crystal quartz	0.3
H-14	2	95	Fragment	Mesial	Crystal quartz	0.2
H-14	2	96	Fragment	Mesial	Crystal quartz	1.4
H-14	2	97	Fragment	Mesial	Crystal quartz	0.2
H-14	2	98	Fragment	Mesial	Crystal quartz	2.2
H-14	2	99	Fragment	Mesial	Crystal quartz	0.8
H-14	2	100	Fragment	Distal	Crystal quartz	0.4
H-14	2	101	Fragment	Distal	Crystal quartz	1.4
H-14	2	102	Fragment	Distal	Crystal quartz	0.9
H-14	2	103	Fragment	Distal	Crystal quartz	1.2
H-14	2	104	Fragment	Distal	Crystal quartz	0.4
H-14	2	105	Fragment	Distal	Crystal quartz	1.1
H-14	2	106	Fragment	Distal	Crystal quartz	0.4
H-14	2	107	Fragment	Distal	Crystal quartz	0.7
H-14	2	108	Fragment	Distal	Crystal quartz	0.4
H-14	2	109	Debris		Crystal quartz	0.2
H-14	2	110	Fragment	Distal	Crystal quartz	0.3
H-14	2	111	Fragment	Distal	Crystal quartz	0.4
H-14	2	112	Fragment	Distal	Crystal quartz	0.2
H-14	2	113	Fragment	Distal	Crystal quartz	0.3
H-14	2	114	Fragment	Distal	Crystal quartz	0.2
H-14	2	115	Fragment	Distal	Crystal quartz	0.2
H-14	2	116	Fragment	Distal	Crystal quartz	0.3
H-14	2	117	Fragment	Distal	Crystal quartz	0.2
H-14	2	118	Fragment	Distal	Crystal quartz	0.4
H-14	2	119	Fragment	Distal	Crystal quartz	1.3
H-14	2	120	Fragment	Distal	Crystal quartz	1
H-14	2	121	Fragment	Distal	Crystal quartz	1.5
H-14	2	122	Fragment	Distal	Crystal quartz	0.8
H-14	2	123	Fragment	Distal	Crystal quartz	0.8
H-14	2	124	Fragment	Distal	Crystal quartz	0.8
H-14	2	125	Fragment	Distal	Crystal quartz	0.8
H-14	2	126	Fragment	Distal	Crystal quartz	0.5
H-14	2	129	Fragment		Milky quartz	28.8
H-14	2	130	Fragment	Proximal	Rose quartz	35	25-50
H-14	2	132	Fragment		Milky quartz	1.9
H-14	2	133	Fragment	siret x1	Crystal quartz	3.5
H-14	2	134	Fragment		Veiny quartz	7.4	0-25
H-14	2	136	Fragment	siret x1	Milky quartz	3.3
H-14	2	140	Fragment		Veiny quartz	16.8	25-50
H-14	2	142	Fragment		Crystal quartz	6.6
H-14	2	143	Fragment	Proximal	Milky quartz	3.8	25-50
H-14	2	144	Fragment		Veiny quartz	3.6	0-25
H-14	2	145	Fragment		Crystal quartz	6.6
H-14	2	146	Fragment	Longitudinal	Crystal quartz	3.4	0-25
H-14	2	147	Fragment		Crystal quartz	2
H-14	2	148	Fragment		Rose quartz	1.5
H-14	2	149	Fragment	Proximal	Crystal quartz	1.5	25-50
H-14	2	150	Fragment		Crystal quartz	1.1
H-14	2	151	Fragment		Crystal quartz	1.7
H-14	2	154	Fragment		Crystal quartz	0.9
H-14	2	155	Fragment		Crystal quartz	3.6
H-14	2	156	Fragment		Crystal quartz	2.5
H-14	2	157	Fragment		Crystal quartz	1.2
H-14	2	158	Fragment		Crystal quartz	1.1
H-14	2	159	Fragment		Crystal quartz	2.2
H-14	2	160	Fragment		Crystal quartz	2
H-14	2	161	Fragment		Crystal quartz	0.8
H-14	2	162	Fragment		Crystal quartz	1.6
H-14	2	163	Fragment		Crystal quartz	1.8
H-14	2	164	Fragment		Crystal quartz	1.1
H-14	2	165	Fragment		Crystal quartz	1.3
H-14	2	166	Fragment		Crystal quartz	0.8
H-14	2	167	Fragment		Crystal quartz	1
H-14	2	168	Fragment		Crystal quartz	1.1
H-14	2	169	Fragment		Crystal quartz	0.8
H-14	2	170	Fragment		Crystal quartz	0.9
H-14	2	171	Fragment		Crystal quartz	0.8
H-14	2	172	Fragment		Crystal quartz	1.1
H-14	2	173	Fragment		Crystal quartz	0.4
H-14	2	174	Fragment		Crystal quartz	0.5
H-14	2	175	Fragment		Crystal quartz	0.5
H-14	2	176	Fragment		Crystal quartz	0.6
H-14	2	177	Fragment		Crystal quartz	1
H-14	2	178	Fragment		Crystal quartz	0.6
H-14	2	179	Fragment		Crystal quartz	0.7
H-14	2	180	Fragment		Crystal quartz	0.7
H-14	2	181	Fragment		Crystal quartz	0.6
H-14	2	182	Fragment		Crystal quartz	0.7
H-14	2	183	Fragment		Crystal quartz	0.7
H-14	2	184	Fragment		Crystal quartz	0.7
H-14	2	185	Fragment		Crystal quartz	0.8
H-14	2	186	Fragment		Crystal quartz	0.6
H-14	2	187	Fragment		Crystal quartz	0.7
H-14	2	188	Fragment		Crystal quartz	0.5
H-14	2	189	Fragment		Crystal quartz	0.6
H-14	2	190	Fragment		Crystal quartz	0.5
H-14	2	191	Fragment		Crystal quartz	0.5
H-14	2	192	Fragment		Crystal quartz	0.8
H-14	2	193	Fragment		Crystal quartz	0.2
H-14	2	194	Fragment		Crystal quartz	0.3
H-14	2	195	Fragment		Crystal quartz	0.5
H-14	2	196	Fragment		Crystal quartz	0.4
H-14	2	197	Fragment		Crystal quartz	0.4
H-14	2	198	Fragment		Crystal quartz	0.4
H-14	2	199	Fragment		Crystal quartz	0.4
H-14	2	200	Fragment		Crystal quartz	0.4
H-14	2	201	Debris		Crystal quartz	0.4
H-14	2	202	Fragment		Crystal quartz	0.6
H-14	2	203	Fragment		Crystal quartz	0.4
H-14	2	204	Fragment		Crystal quartz	0.3
H-14	2	205	Fragment		Crystal quartz	0.4
H-14	2	206	Fragment		Crystal quartz	0.4
H-14	2	207	Fragment		Crystal quartz	0.3
H-14	2	208	Fragment		Crystal quartz	0.4
H-14	2	209	Fragment		Crystal quartz	0.5
H-14	2	210	Debris		Crystal quartz	0.3
H-14	2	211	Fragment		Crystal quartz	0.3
H-14	2	212	Fragment		Crystal quartz	0.2
H-14	2	213	Fragment		Crystal quartz	0.2
H-14	2	214	Fragment		Crystal quartz	0.2
H-14	2	215	Fragment		Crystal quartz	0.2
H-14	2	216	Fragment		Crystal quartz	0.2
H-14	2	217	Fragment		Crystal quartz	0.2
H-14	2	218	Fragment		Crystal quartz	0.2
H-14	2	219	Fragment		Crystal quartz	0.2
H-14	2	220	Fragment		Crystal quartz	0.2
H-14	2	221	Fragment		Crystal quartz	0.2
H-14	2	222	Fragment		Crystal quartz	0.2
H-14	2	223	Fragment		Crystal quartz	0.2
H-14	2	224	Fragment		Crystal quartz	0.2
H-14	2	225	Fragment		Crystal quartz	0.2
H-14	2	226	Fragment		Crystal quartz	0.2
H-14	2	227	Fragment		Crystal quartz	0.2
H-14	2	228	Fragment		Crystal quartz	0.2
H-14	2	229	Fragment		Crystal quartz	0.2
H-14	2	230	Fragment		Crystal quartz	0.2
H-14	2	231	Fragment		Crystal quartz	0.2
H-14	2	232	Fragment		Crystal quartz	0.2
H-14	2	233	Fragment		Crystal quartz	0.2
H-14	2	234	Fragment		Crystal quartz	0.2
H-14	2	235	Fragment		Crystal quartz	0.2
H-14	2	236	Fragment		Crystal quartz	0.2
H-14	2	237	Fragment		Crystal quartz	0.2
H-14	2	238	Fragment		Crystal quartz	0.2
H-14	2	239	Fragment		Crystal quartz	0.2
H-14	2	240	Fragment		Crystal quartz	0.2
H-14	2	241	Fragment		Crystal quartz	0.2
H-14	2	242	Fragment		Crystal quartz	0.2
H-14	2	243	Fragment		Crystal quartz	0.2
H-14	2	244	Fragment		Crystal quartz	0.2
H-14	2	245	Fragment		Crystal quartz	0.2
H-14	2	246	Fragment		Crystal quartz	0.2
H-14	2	247	Fragment		Crystal quartz	0.2
H-14	2	248	Fragment		Crystal quartz	0.2
H-14	2	249	Fragment		Crystal quartz	0.2
H-14	2	250	Fragment		Crystal quartz	0.2
H-14	2	251	Fragment		Crystal quartz	0.2
H-14	2	252	Fragment		Crystal quartz	0.2
H-14	2	253	Fragment		Crystal quartz	0.2
H-14	2	254	Fragment		Crystal quartz	0.2
H-14	2	255	Fragment		Crystal quartz	0.2
H-14	2	256	Fragment		Crystal quartz	0.2
H-14	2	257	Fragment		Crystal quartz	0.2
H-14	2	258	Fragment		Crystal quartz	0.2
H-14	2	259	Fragment		Crystal quartz	0.2
H-14	2	260	Fragment		Crystal quartz	0.2
H-14	2	261	Fragment		Crystal quartz	0.2
H-14	2	262	Fragment		Crystal quartz	0.2
H-14	2	263	Fragment		Crystal quartz	0.2
H-14	2	264	Fragment		Crystal quartz	0.2
H-14	2	265	Fragment		Crystal quartz	0.2
H-14	2	266	Fragment		Crystal quartz	0.2
H-14	2	267	Fragment		Crystal quartz	0.2
H-14	2	268	Fragment		Crystal quartz	0.2
H-14	2	269	Fragment		Crystal quartz	0.2
H-14	2	270	Fragment		Crystal quartz	0.2
H-14	2	271	Fragment		Crystal quartz	0.2
H-14	2	272	Fragment		Crystal quartz	0.2
H-14	2	273	Fragment		Crystal quartz	0.2
H-14	2	274	Fragment		Crystal quartz	0.2
H-14	2	275	Fragment		Crystal quartz	0.2
H-14	2	276	Fragment		Crystal quartz	0.2
H-14	2	277	Fragment		Crystal quartz	0.2
H-14	2	278	Fragment		Crystal quartz	0.2
H-14	2	279	Fragment		Crystal quartz	0.2
H-14	2	280	Fragment		Crystal quartz	0.2
H-14	2	281	Fragment		Crystal quartz	0.2
H-14	2	282	Fragment		Crystal quartz	0.2
H-14	2	283	Fragment		Crystal quartz	0.2
H-14	2	284	Fragment		Crystal quartz	0.2
H-14	2	285	Fragment		Crystal quartz	0.2
H-14	2	286	Fragment		Crystal quartz	0.2
H-14	2	287	Fragment		Crystal quartz	0.2
H-14	2	288	Fragment		Crystal quartz	0.2
H-14	2	289	Fragment		Crystal quartz	0.2
H-14	2	290	Fragment		Crystal quartz	0.2
H-14	2	291	Fragment		Crystal quartz	0.2
H-14	2	292	Fragment		Crystal quartz	0.2
H-14	2	293	Fragment		Crystal quartz	0.2
H-14	2	294	Fragment		Crystal quartz	0.2
H-14	2	295	Fragment		Crystal quartz	0.2
H-14	2	296	Fragment		Crystal quartz	0.2
H-14	2	297	Fragment		Crystal quartz	0.2
H-14	2	298	Fragment		Crystal quartz	0.2
H-14	2	299	Fragment		Crystal quartz	0.2
H-14	2	300	Fragment		Crystal quartz	0.2
H-14	2	301	Fragment		Crystal quartz	0.2
H-14	2	302	Fragment		Crystal quartz	0.2
H-14	2	303	Fragment		Crystal quartz	0.2
H-14	3	304	Fragment	Proximal	Milky quartz	17.5
H-14	3	305	Fragment	Proximal	Milky quartz	23.9
H-14	3	306	Flake	Intact	Milky quartz	15.4	0-25	30.12	35.12	28.76	33.31	33.26	13.37	13.37	28.22	8.32	flat	10	2	multidirectional	hinge
H-14	3	307	Flake	Intact	Milky quartz	5.1		23.32	29.44	13.8	20.31	29.44	11.01	11.01	13.02	4.53	flat	1		unidirectional	feather
H-14	3	308	Flake	Intact	Milky quartz	2.2		23.11	16.52	16.52	15.5	14.47	5.7	5.7	8.95	2.72	Point	4	2	multidirectional	step
H-14	3	309	Splinter flake	Intact	Milky quartz	5.9		35.34	17.47	11.7	17.44	15.75	8.72	7.36	9	4.9	Crushed	1		unidirectional	feather
H-14	3	310	Flake	Intact	Milky quartz	7.2		28.97	29.37	15.88	25.53	29.37	9.86	9.86	11.37	3	Cortical	4		multidirectional	axial
H-14	3	311	Splinter flake	Intact	Milky quartz	4.2	0-25	31.57	16.32	10.52	16.32	12.55	8.38	8.38	6.56	3.31	Crushed	4	3	unidirectional	axial
H-14	3	312	Flake	Intact	Milky quartz	3.1	0-25	24.72	17.55	15.98	17.55	10.29	11.52	8.15	10.43	3.43	Crushed	1		unidirectional	hinge
H-14	3	313	Fragment	Proximal	Milky quartz	2.1
H-14	3	314	Flake	Intact	Milky quartz	3.5
H-14	3	315	Flake	Intact	Milky quartz	1		18.42	11.01	8.32	11.01	8.12	6.01	6.01	4.33	4.61	flat	1		unidirectional	feather
H-14	3	316	Flake	Intact	Milky quartz	8.8		39.56	27.73	23.57	27.73	22.99	8.99	6.23	12.7	6.31	flat				feather
H-14	3	317	Fragment	Proximal	Milky quartz	3.7
H-14	3	318	Fragment	Proximal	Milky quartz	5.3
H-14	3	319	Flake	Intact	Crystal quartz	5.6		30.4	24.33	19	29.92	19.35	10.08	10.08	15.92	6.74	Crushed	6	1	multidirectional	hinge
H-14	3	320	Flake	Intact	Crystal quartz	1.6		26.48	15.21	15.21	12.08	6.86	5.14	5.14	16.3	1.75	Crushed	3	1	multidirectional	feather
H-14	3	322	Flake	Intact	Crystal quartz	0.8		22.31	10.25	9.83	10.21	8.24	3.16	3.16	6.29	2.92	Double	2	1	unidirectional	hinge
H-14	3	323	Flake	Intact	Crystal quartz	1		24.9	12.41	12.41	11.19	6.81	3.31	3.09	9.77	3.31	flat	4	1	multidirectional	crushed
H-14	3	324	Flake	Intact	Crystal quartz	0.7		12.45	13.74	11.63	13.74	11.52	4.54	4.54	4.76	1.85	Cortical	3	1	multidirectional	crushed
H-14	3	325	Fragment	Proximal	Crystal quartz	2.3
H-14	3	326	Flake	Intact	Crystal quartz	2.5		20.45	14.57	14.57	13.79	13.66	7.45	7.45	13.54	5	Crushed	5	2	multidirectional	hinge
H-14	3	327	Flake	Intact	Crystal quartz	8.4	0-25	26.42	36.81	21.93	31.19	36.81	7.17	7.17	19.12	5.81	flat	4	1	multidirectional	axial
H-14	3	328	Flake	Intact	Crystal quartz	5.9	100	32.49	41.67	35.23	31.35	29.02	4.34	4.34	41.67	4.02	Point				feather
H-14	3	329	Fragment	Proximal	Crystal quartz	6.5
H-14	3	330	Splinter flake fragment		Crystal quartz	8
H-14	3	331	Flake	Intact	Crystal quartz	0.9	25-50	15.6	16.7	16.7	16.14	9.84	3.95	3.95	9.45	1.83	Crushed	2		multidirectional	hinge
H-14	3	332	Flake	Intact	Crystal quartz	0.5		21.35	6.63	6.63	5.96	6.03	4.48	3.6	6.52	2.19	Crushed	1		unidirectional	feather
H-14	3	333	Flake	Intact	Crystal quartz	0.3		20.02	9.06	9.06	7.7	5.75	2.72	2.72	9.04	1.8	Abraded/crushed	2	1	unidirectional	hinge
H-14	3	334	Flake	Intact	Crystal quartz	0.9		16.63	20.45	15.18	20.45	16.45	3.36	3.36	12.09	2.29	Crushed	2	1	unidirectional	feather
H-14	3	335	Flake	Intact	Crystal quartz	3.9		27.57	19.26	18.47	15.33	19.26	6.33	6.33	11.57	3.01	Crushed	3	1	multidirectional	axial
H-14	3	336	Flake	Intact	Crystal quartz	1.5		19.24	12.62	12.62	11.86	9.04	6.6	6.6	9.64	3.64	Point	3	2	unidirectional	hinge
H-14	3	337	Flake	Intact	Crystal quartz	0.8	25-50	20.77	10.89	10.89	10.17	7.78	3.39	3.39	4.63	2.93	Abraded/crushed	2	1	unidirectional	axial
H-14	3	338	Flake	Intact	Crystal quartz	5.8		24.49	24.28	24.28	23.27	19.93	10.46	10.46	13.28	2.11	Cortical	2		unidirectional	axial
H-14	3	339	Flake	Intact	Crystal quartz	0.5		16.65	8.2	8.2	7.63	6.16	3.03	2.24	4.85	3.18	flat	9	2	multidirectional	hinge
H-14	3	340	Flake	Intact	Crystal quartz	0.3		14.52	8.06	8.06	7.61	5.11	4.88	4.08	5.69	3.53	Double	2	1	unidirectional	hinge
H-14	3	341	Flake	Intact	Crystal quartz	1.9		21.18	17.97	17.17	14.69	11.16	6.12	6.12	13.29	4.35	Cortical	4	3	unidirectional	hinge
H-14	3	342	Flake	Intact	Crystal quartz	0.6		18.29	9.31	9.31	7.76	7.06	5.44	3.03	7.83	4.26	Abraded/crushed	2	1	unidirectional	step
H-14	3	343	Flake	Intact	Crystal quartz	0.2		13.39	9.52	8.11	9.52	8.62	2.1	2.1	6.19	1	Point	2	1	unidirectional	step
H-14	3	344	Flake	Intact	Crystal quartz	0.6		14.78	10.21	9.2	9.32	10.21	2.92	2.92	6.59	2.84	Cortical	2	1	unidirectional	step
H-14	3	345	Flake	Intact	Crystal quartz	0.3		14.15	9.95	8.37	8.55	9.95	2.27	2.27	4.75	1.02	flat	6	4	unidirectional	step
H-14	3	346	Flake	Intact	Crystal quartz	0.4		16.08	9.33	9.33	9.18	6.68	4.44	2.78	7.69	4.44	flat	2	1	unidirectional	crushed
H-14	3	347	Flake	Intact	Crystal quartz	0.5		19.46	6.38	6.38	5.96	3.98	6.67	6.67	5.3	4.33	Abraded/crushed	2	1	unidirectional	hinge
H-14	3	348	Flake	Intact	Crystal quartz	1.7		26.02	13.15	12.08	13.15	10.77	4.61	4.61	8.89	3.7	flat	2	1	unidirectional	crushed
H-14	3	349	Fragment	siret x1	Crystal quartz	1.5
H-14	3	350	Fragment	siret x1	Crystal quartz	1
H-14	3	351	Fragment	siret x1	Crystal quartz	1.5
H-14	3	352	Fragment	siret x3	Crystal quartz	2.4
H-14	3	353	Fragment	siret x1	Crystal quartz	1.5
H-14	3	354	Fragment	siret x1	Crystal quartz	0.2
H-14	3	355	Fragment	siret x1	Crystal quartz	0.7
H-14	3	356	Fragment	siret x1	Crystal quartz	0.7
H-14	3	357	Debris		Crystal quartz	0.2
H-14	3	358	Fragment	siret x1	Crystal quartz	0.5
H-14	3	359	Fragment	siret x1	Crystal quartz	0.9
H-14	3	360	Fragment	siret x2	Crystal quartz	0.5
H-14	3	361	Fragment	siret x1	Crystal quartz	0.4
H-14	3	362	Fragment	siret x1	Crystal quartz	0.5
H-14	3	363	Fragment	Proximal	Milky quartz	2.5
H-14	3	364	Fragment	Proximal	Milky quartz	5.5
H-14	3	365	Splinter flake fragment		Milky quartz	2.1
H-14	3	366	Fragment	Proximal	Milky quartz	0.8
H-14	3	367	Fragment	Proximal	Milky quartz	0.7
H-14	3	368	Fragment	Proximal	Crystal quartz	0.8
H-14	3	369	Fragment	Proximal	Crystal quartz	0.7
H-14	3	370	Fragment	Proximal	Crystal quartz	0.8
H-14	3	371	Fragment	Proximal	Crystal quartz	1.1
H-14	3	372	Fragment	Proximal	Crystal quartz	0.4
H-14	3	373	Fragment	Proximal	Crystal quartz	0.9
H-14	3	374	Fragment	Proximal	Crystal quartz	0.9
H-14	3	375	Fragment	Proximal	Crystal quartz	0.9
H-14	3	376	Fragment	Proximal	Crystal quartz	0.6
H-14	3	377	Fragment	Proximal	Crystal quartz	0.3
H-14	3	378	Fragment	Proximal	Crystal quartz	1.7
H-14	3	379	Fragment	Proximal	Crystal quartz	0.6
H-14	3	380	Fragment	Proximal	Crystal quartz	3.1
H-14	3	381	Fragment	Proximal	Crystal quartz	2.5
H-14	3	382	Fragment	Proximal	Crystal quartz	1.5
H-14	3	383	Fragment	Proximal	Crystal quartz	1.8
H-14	3	384	Fragment	Proximal	Crystal quartz	1.1
H-14	3	385	Fragment	Proximal	Crystal quartz	2
H-14	3	386	Fragment	Proximal	Crystal quartz	2.2
H-14	3	387	Fragment	Proximal	Crystal quartz	0.8
H-14	3	388	Fragment	Proximal	Crystal quartz	2
H-14	3	389	Fragment	Mesial	Crystal quartz	1.3
H-14	3	390	Fragment	Mesial	Crystal quartz	1.6
H-14	3	391	Fragment	Mesial	Crystal quartz	0.6
H-14	3	392	Fragment	Mesial	Crystal quartz	1.4
H-14	3	393	Fragment	Mesial	Crystal quartz	1.2
H-14	3	394	Fragment	Mesial	Crystal quartz	0.7
H-14	3	395	Fragment	Mesial	Crystal quartz	0.9
H-14	3	396	Fragment	Mesial	Crystal quartz	0.9
H-14	3	397	Fragment	Mesial	Crystal quartz	0.9
H-14	3	398	Fragment	Mesial	Crystal quartz	1
H-14	3	399	Fragment	Mesial	Crystal quartz	1
H-14	3	400	Fragment	Mesial	Crystal quartz	0.7
H-14	3	401	Fragment	Mesial	Crystal quartz	0.7
H-14	3	402	Fragment	Mesial	Crystal quartz	0.3
H-14	3	403	Fragment	Mesial	Crystal quartz	0.4
H-14	3	404	Fragment	Mesial	Crystal quartz	0.6
H-14	3	405	Fragment	Mesial	Crystal quartz	0.5
H-14	3	406	Fragment	Mesial	Crystal quartz	0.5
H-14	3	407	Fragment	Mesial	Crystal quartz	0.4
H-14	3	408	Fragment	Mesial	Crystal quartz	0.2
H-14	3	409	Fragment	Mesial	Milky quartz	1.7
H-14	3	410	Fragment	Mesial	Milky quartz	2.6
H-14	3	411	Fragment	Mesial	Milky quartz	1.8
H-14	3	412	Fragment	Mesial	Milky quartz	2.1
H-14	3	413	Fragment	Mesial	Milky quartz	1.4
H-14	3	414	Fragment	Distal	Milky quartz	0.8
H-14	3	415	Fragment	Distal	Crystal quartz	3.8
H-14	3	416	Fragment	Distal	Crystal quartz	0.5
H-14	3	417	Fragment	Distal	Crystal quartz	0.2
H-14	3	418	Fragment	Distal	Crystal quartz	3.8
H-14	3	419	Fragment	Distal	Crystal quartz	0.9
H-14	3	420	Fragment	Distal	Crystal quartz	0.2
H-14	3	421	Fragment	Distal	Crystal quartz	0.3
H-14	3	422	Fragment	Distal	Crystal quartz	0.4
H-14	3	423	Fragment	Distal	Crystal quartz	0.2
H-14	3	424	Fragment	Distal	Crystal quartz	0.7
H-14	3	425	Fragment	Distal	Crystal quartz	0.2
H-14	3	426	Fragment	Distal	Crystal quartz	0.3
H-14	3	427	Fragment	Distal	Crystal quartz	0.4
H-14	3	429	Fragment	Proximal	Milky quartz	10
H-14	3	431	Fragment		Crystal quartz	4.7
H-14	3	432	Fragment	Distal	Crystal quartz	7
H-14	3	434	Fragment		Crystal quartz	3.1
H-14	3	436	Fragment		Milky quartz	2
H-14	3	437	Fragment		Milky quartz	2.8
H-14	3	438	Fragment		Crystal quartz	6.3
H-14	3	439	Fragment		Crystal quartz	3.5
H-14	3	440	Fragment		Crystal quartz	2.5
H-14	3	441	Fragment		Crystal quartz	2.2
H-14	3	442	Fragment		Crystal quartz	1.4
H-14	3	443	Fragment		Crystal quartz	1.7
H-14	3	444	Fragment		Crystal quartz	1.8
H-14	3	445	Fragment		Crystal quartz	0.7
H-14	3	446	Fragment		Crystal quartz	0.4
H-14	3	447	Fragment		Crystal quartz	1.1
H-14	3	448	Fragment		Crystal quartz	1
H-14	3	449	Fragment		Crystal quartz	1.1
H-14	3	450	Fragment		Crystal quartz	1.4
H-14	3	451	Fragment		Crystal quartz	1
H-14	3	452	Fragment		Crystal quartz	1.6
H-14	3	453	Fragment		Crystal quartz	2.7
H-14	3	454	Fragment		Crystal quartz	0.7
H-14	3	455	Fragment		Crystal quartz	0.5
H-14	3	456	Fragment		Crystal quartz	1.6
H-14	3	457	Fragment		Crystal quartz	0.8
H-14	3	458	Fragment		Crystal quartz	0.4
H-14	3	459	Fragment		Crystal quartz	1.7
H-14	3	460	Fragment		Crystal quartz	1.4
H-14	3	461	Fragment		Crystal quartz	0.8
H-14	3	462	Fragment		Crystal quartz	1.1
H-14	3	463	Fragment		Crystal quartz	1.2
H-14	3	464	Fragment		Crystal quartz	0.7
H-14	3	465	Fragment		Crystal quartz	1
H-14	3	466	Fragment		Crystal quartz	0.5
H-14	3	467	Fragment		Crystal quartz	0.9
H-14	3	468	Fragment		Crystal quartz	0.5
H-14	3	469	Fragment		Crystal quartz	1.2
H-14	3	470	Fragment		Crystal quartz	0.9
H-14	3	471	Fragment		Crystal quartz	1.1
H-14	3	472	Fragment		Crystal quartz	1.3
H-14	3	473	Fragment		Crystal quartz	1.3
H-14	3	474	Fragment		Crystal quartz	1.1
H-14	3	475	Fragment		Crystal quartz	0.6
H-14	3	476	Fragment		Crystal quartz	1.5
H-14	3	477	Fragment		Crystal quartz	0.7
H-14	3	478	Fragment		Crystal quartz	1
H-14	3	479	Fragment		Crystal quartz	0.6
H-14	3	480	Fragment		Crystal quartz	0.4
H-14	3	481	Fragment		Crystal quartz	0.7
H-14	3	482	Fragment		Crystal quartz	0.3
H-14	3	483	Fragment		Crystal quartz	0.9
H-14	3	484	Fragment		Crystal quartz	0.8
H-14	3	485	Fragment		Crystal quartz	0.8
H-14	3	486	Fragment		Crystal quartz	0.5
H-14	3	487	Fragment		Crystal quartz	0.6
H-14	3	488	Fragment		Crystal quartz	0.7
H-14	3	489	Fragment		Crystal quartz	0.7
H-14	3	490	Fragment		Crystal quartz	1.2
H-14	3	491	Fragment		Crystal quartz	1.1
H-14	3	492	Fragment		Crystal quartz	0.2
H-14	3	493	Fragment		Crystal quartz	0.4
H-14	3	494	Fragment		Crystal quartz	1
H-14	3	495	Fragment		Crystal quartz	0.5
H-14	3	496	Fragment		Crystal quartz	1.3
H-14	3	497	Fragment		Crystal quartz	0.7
H-14	3	498	Fragment		Crystal quartz	0.6
H-14	3	499	Fragment		Crystal quartz	0.8
H-14	3	500	Fragment		Crystal quartz	0.7
H-14	3	501	Fragment		Crystal quartz	0.6
H-14	3	502	Fragment		Crystal quartz	0.5
H-14	3	503	Fragment		Crystal quartz	0.5
H-14	3	504	Fragment		Crystal quartz	0.7
H-14	3	505	Fragment		Crystal quartz	0.7
H-14	3	506	Fragment		Crystal quartz	0.5
H-14	3	507	Fragment		Crystal quartz	0.5
H-14	3	508	Fragment		Crystal quartz	0.6
H-14	3	509	Fragment		Crystal quartz	0.6
H-14	3	510	Fragment		Crystal quartz	0.7
H-14	3	511	Fragment		Crystal quartz	0.6
H-14	3	512	Fragment		Crystal quartz	0.4
H-14	3	513	Fragment		Crystal quartz	0.8
H-14	3	514	Fragment		Crystal quartz	0.7
H-14	3	515	Fragment		Crystal quartz	0.4
H-14	3	516	Fragment		Crystal quartz	0.3
H-14	3	517	Fragment		Crystal quartz	0.5
H-14	3	518	Fragment		Crystal quartz	0.3
H-14	3	519	Fragment		Crystal quartz	0.4
H-14	3	520	Fragment		Crystal quartz	0.4
H-14	3	521	Fragment		Crystal quartz	0.4
H-14	3	522	Fragment		Crystal quartz	0.3
H-14	3	523	Fragment		Crystal quartz	0.3
H-14	3	524	Fragment		Crystal quartz	0.6
H-14	3	525	Fragment		Crystal quartz	0.4
H-14	3	526	Fragment		Crystal quartz	0.6
H-14	3	527	Fragment		Crystal quartz	0.2
H-14	3	528	Fragment		Crystal quartz	0.2
H-14	3	529	Fragment		Crystal quartz	0.5
H-14	3	530	Fragment		Crystal quartz	0.4
H-14	3	531	Fragment		Crystal quartz	0.4
H-14	3	532	Fragment		Crystal quartz	0.3
H-14	3	533	Fragment		Crystal quartz	0.4
H-14	3	534	Fragment		Crystal quartz	0.5
H-14	3	535	Fragment		Crystal quartz	0.4
H-14	3	536	Fragment		Crystal quartz	0.3
H-14	3	537	Fragment		Crystal quartz	0.2
H-14	3	538	Fragment		Crystal quartz	0.2
H-14	3	539	Fragment		Crystal quartz	0.2
H-14	3	540	Fragment		Crystal quartz	0.2
H-14	3	541	Fragment		Crystal quartz	0.2
H-14	3	542	Fragment		Crystal quartz	0.2
H-14	3	543	Fragment		Crystal quartz	0.2
H-14	3	544	Fragment		Crystal quartz	0.2
H-14	3	545	Fragment		Crystal quartz	0.2
H-14	3	546	Fragment		Crystal quartz	0.2
H-14	3	547	Fragment		Crystal quartz	0.2
H-14	3	548	Fragment		Crystal quartz	0.2
H-14	3	549	Fragment		Crystal quartz	0.2
H-14	3	550	Fragment		Crystal quartz	0.2
H-14	3	551	Fragment		Crystal quartz	0.2
H-14	3	552	Fragment		Crystal quartz	0.2
H-14	3	553	Fragment		Crystal quartz	0.2
H-14	3	554	Fragment		Crystal quartz	0.2
H-14	3	555	Fragment		Crystal quartz	0.2
H-14	3	556	Fragment		Crystal quartz	0.2
H-14	3	557	Fragment		Crystal quartz	0.2
H-14	3	558	Fragment		Crystal quartz	0.2
H-14	3	559	Fragment		Crystal quartz	0.2
H-14	3	560	Fragment		Crystal quartz	0.2
H-14	3	561	Fragment		Crystal quartz	0.2
H-14	3	562	Fragment		Crystal quartz	0.2
H-14	3	563	Fragment		Crystal quartz	0.2
H-14	3	564	Fragment		Crystal quartz	0.2
H-14	3	565	Fragment		Crystal quartz	0.2
H-14	3	566	Fragment		Crystal quartz	0.2
H-14	3	567	Fragment		Crystal quartz	0.2
H-14	3	568	Fragment		Crystal quartz	0.2
H-14	3	569	Fragment		Crystal quartz	0.2
H-14	3	570	Fragment		Crystal quartz	0.2
H-14	3	571	Fragment		Crystal quartz	0.2
H-14	3	572	Fragment		Crystal quartz	0.2
H-14	3	573	Fragment		Crystal quartz	0.2
H-14	3	574	Fragment		Crystal quartz	0.2
H-14	3	575	Fragment		Crystal quartz	0.2
H-14	3	576	Fragment		Crystal quartz	0.2
H-14	3	577	Fragment		Crystal quartz	0.2
H-14	3	578	Fragment		Crystal quartz	0.2
H-14	3	579	Fragment		Crystal quartz	0.2
H-14	3	580	Fragment		Crystal quartz	0.2
H-14	3	581	Fragment		Crystal quartz	0.2
H-14	3	582	Fragment		Crystal quartz	0.2
H-14	3	583	Fragment		Crystal quartz	0.2
H-14	3	584	Fragment		Crystal quartz	0.2
H-14	3	585	Fragment		Crystal quartz	0.2
H-14	3	586	Fragment		Crystal quartz	0.2
H-14	3	587	Fragment		Crystal quartz	0.2
H-14	3	588	Fragment		Crystal quartz	0.2
H-14	3	589	Fragment		Crystal quartz	0.2
H-14	3	590	Fragment		Crystal quartz	0.2
H-14	3	591	Fragment		Crystal quartz	0.2
H-14	3	592	Fragment		Crystal quartz	0.2
H-14	3	593	Fragment		Crystal quartz	0.2
H-14	3	594	Fragment		Crystal quartz	0.2
H-14	3	595	Fragment		Crystal quartz	0.2
H-14	3	596	Fragment		Crystal quartz	0.2
H-14	3	597	Fragment		Crystal quartz	0.2
H-14	3	598	Fragment		Crystal quartz	0.2
H-14	3	599	Fragment		Crystal quartz	0.2
H-14	3	600	Fragment		Crystal quartz	0.2
H-14	3	601	Fragment		Crystal quartz	0.2
H-14	3	602	Fragment		Crystal quartz	0.2
H-14	3	603	Fragment		Crystal quartz	0.2
H-14	3	604	Fragment		Crystal quartz	0.2
H-14	3	605	Fragment		Crystal quartz	0.2
H-14	3	606	Fragment		Crystal quartz	0.2
H-14	3	607	Fragment		Crystal quartz	0.2
H-14	3	608	Fragment		Crystal quartz	0.2
H-14	3	609	Fragment		Crystal quartz	0.2
H-14	3	610	Fragment		Crystal quartz	0.2
H-14	3	611	Fragment		Crystal quartz	0.2
H-14	3	612	Fragment		Crystal quartz	0.2
H-14	3	613	Fragment		Crystal quartz	0.2
H-14	3	614	Fragment		Crystal quartz	0.2
H-14	3	615	Fragment		Crystal quartz	0.2
H-14	3	616	Fragment		Crystal quartz	0.2
H-14	3	617	Fragment		Crystal quartz	0.2
H-14	3	618	Fragment		Crystal quartz	0.2
H-14	3	619	Fragment		Crystal quartz	0.2
H-14	3	620	Fragment		Crystal quartz	0.2
H-14	3	621	Fragment		Crystal quartz	0.2
H-14	3	622	Fragment		Crystal quartz	0.2
H-14	3	623	Fragment		Crystal quartz	0.2
H-14	3	624	Fragment		Crystal quartz	0.2
H-14	3	625	Fragment		Crystal quartz	0.2
H-14	3	626	Fragment		Crystal quartz	0.2
H-14	3	627	Fragment		Crystal quartz	0.2
H-14	3	628	Fragment		Crystal quartz	0.2
H-14	3	629	Fragment		Crystal quartz	0.2
H-14	3	630	Fragment		Crystal quartz	0.2
H-14	3	631	Fragment		Crystal quartz	0.2
H-14	3	632	Fragment		Crystal quartz	0.2
H-14	3	633	Fragment		Crystal quartz	0.2
H-14	3	634	Fragment		Crystal quartz	0.2
H-14	3	635	Fragment		Crystal quartz	0.2
H-14	3	636	Fragment		Crystal quartz	0.2
H-14	3	637	Fragment		Crystal quartz	0.2
H-14	3	638	Fragment		Crystal quartz	0.2
H-14	3	639	Fragment		Crystal quartz	0.2
H-14	3	640	Fragment		Crystal quartz	0.2
H-14	3	641	Fragment		Crystal quartz	0.2
H-14	3	642	Fragment		Crystal quartz	0.2
H-14	3	643	Fragment		Crystal quartz	0.2
H-14	3	644	Fragment		Crystal quartz	0.2
H-14	3	645	Fragment		Crystal quartz	0.2
H-14	3	646	Fragment		Crystal quartz	0.2
H-14	3	647	Fragment		Crystal quartz	0.2
H-14	3	648	Fragment		Crystal quartz	0.2
H-14	3	649	Fragment		Crystal quartz	0.2
H-14	3	650	Fragment		Crystal quartz	0.2
H-14	3	651	Fragment		Crystal quartz	0.2
H-14	3	652	Fragment		Crystal quartz	0.2
H-14	3	653	Fragment		Crystal quartz	0.2
H-14	3	654	Fragment		Crystal quartz	0.2
H-14	3	655	Fragment		Crystal quartz	0.2
H-14	3	656	Fragment		Crystal quartz	0.2
H-14	3	657	Fragment		Crystal quartz	0.2
H-14	3	658	Fragment		Crystal quartz	0.2
H-14	3	659	Fragment		Crystal quartz	0.2
H-14	3	660	Fragment		Crystal quartz	0.2
H-14	3	661	Fragment		Crystal quartz	0.2
H-14	3	662	Fragment		Crystal quartz	0.2
H-14	4	663	Flake	Intact	Milky quartz	23.1		44.01	34.96	34.96	31.27	27.93	14.57	12.46	31.79	14.57	flat	3	1	unidirectional	axial
H-14	4	664	Flake	Intact	Milky quartz	8.3		33.25	24.35	17.14	22.36	24.35	9.16	9.16	7.9	5.15	flat	3		unidirectional	axial
H-14	4	665	Flake	Intact	Milky quartz	8.4	100	30.08	24.5	24.5	22.08	14.86	13.87	13.87	5.28	1.36	Point				feather
H-14	4	666	Flake	Intact	Milky quartz	5.9		35.77	23.73	15.03	23.73	12.52	9.52	9.52	5.04	1.79	crushed	2	1	unidirectional	feather
H-14	4	667	Flake	Intact	Milky quartz	4.3		25.55	26.06	16.84	26.06	16.45	6.92	6.92	10.89	3.38	crushed	5	1	multidirectional	step
H-14	4	668	Flake	Intact	Milky quartz	4.9		25.73	19.27	19.27	17.56	16.92	10.69	10.69	16	13.7	flat	2	1	unidirectional	hinge
H-14	4	669	Flake	Intact	Crystal quartz	2.8		25.65	17.51	14.29	17.51	15.92	7.37	7.37	12.8	5.63	flat	2	1	unidirectional	feather
H-14	4	670	Flake	Intact	Crystal quartz	1.7		22.08	17	12.76	17	14.59	5	5	11.74	5.95	flat	3	1	multidirectional	step
H-14	4	671	Flake	Intact	Crystal quartz	2.5		21.66	17.64	12.48	14.82	17.64	6.87	6.87	9.51	4.31	flat	3	1	multidirectional	step
H-14	4	672	Flake	Intact	Crystal quartz	1.8		17.61	15.09	15.09	14.71	9.08	6.38	6.38	14.59	5.97	Complex	3	1	unidirectional	feather
H-14	4	673	Flake	Intact	Crystal quartz	0.7		23.2	8.51	6.53	8.51	7.18	3.63	3.63	2.08	1.87	Point	4	1	multidirectional	hinge
H-14	4	674	Flake	Intact	Crystal quartz	0.6		18.71	13.48	7.84	12.79	13.48	2.44	2.44	3.85	1.98	Lineal	4	2	multidirectional	step
H-14	4	675	Flake	Intact	Crystal quartz	1.5		16.53	21.19	21.19	17.83	9.78	5.22	5.22	6.7	3.85	Cortical	3		multidirectional	step
H-14	4	676	Flake	Intact	Crystal quartz	0.2		13.54	12.12	9.97	12.12	6.48	3.06	3.06	5.39	1.61	flat	5		multidirectional	feather
H-14	4	677	Flake	Intact	Crystal quartz	0.4		15.38	9.39	9.39	8.34	6.87	3.46	2.56	6.16	3	flat	1		unidirectional	feather
H-14	4	678	Flake	Intact	Crystal quartz	15.5	0-25	46.72	28.64	25.24	28.64	23.89	10.12	10.12	8.51	5.93	crushed	1	1	unidirectional	feather
H-14	4	679	Flake	Intact	Crystal quartz	2.7
H-14	4	680	Flake	Intact	Crystal quartz	19.3		43.55	51.52	40.82	51.52	33.95	11.18	11.18	17.15	5.33	flat	12	4	multidirectional	feather
H-14	4	681	Flake	Intact	Crystal quartz	1.6		22.13	19.8	14.56	18.21	19.8	3.31	3.31	10.64	2.62	crushed	6	3	multidirectional	crushed
H-14	4	682	Flake	Intact	Crystal quartz	2.9		22.42	24.57	20.93	22.69	24.57	4.58	4.58	14.51	2.8	crushed	4	1	multidirectional	crushed
H-14	4	683	Flake	Intact	Crystal quartz	1.2		16.91	14.28	11.71	14.28	11.43	4.79	4.79	9.97	4.05	crushed	4	2	multidirectional	step
H-14	4	684	Fragment	Longitudinal	Crystal quartz	0.2
H-14	4	685	Debris		Crystal quartz	0.2
H-14	4	686	Flake	Intact	Crystal quartz	0.8		16.3	17.28	15.73	11.26	8.42	3.48	3.48	14.88	3.99	Cortical	3	1	unidirectional	crushed
H-14	4	687	Flake	Intact	Crystal quartz	0.6		15.37	13.66	12.55	11.58	5.74	2.87	2.87	12.88	1.6	flat	3	1	multidirectional	feather
H-14	4	688	Bladelet	Intact	Crystal quartz	2.8		24.19	17.52	17.52	15.41	13.82	6.15	6.15	16.39	5.47	flat	2	1	unidirectional	step
H-14	4	689	Flake	Intact	Crystal quartz	5.2		29.85	18.89	15.93	18.89	14.03	7.16	7.16	13.77	7.23	flat	4	2	multidirectional	crushed
H-14	4	690	Flake	Intact	Crystal quartz	0.6		16.93	11.16	9.36	9.87	11.16	3.35	3.35	3.58	1.94	Point	2	1	unidirectional	crushed
H-14	4	691	Bladelet	Intact	Crystal quartz	0.5		14.93	6.44	5.66	6.44	4.23	3.8	3.8	4.89	2.96	crushed	5	2	multidirectional	hinge
H-14	4	692	Flake	Intact	Crystal quartz	0.9		23.46	11.89	8.74	11.89	4.59	5.05	5.05	6.49	2.09	flat	4	1	multidirectional	hinge
H-14	4	693	Flake	Intact	Crystal quartz	1.1		12.56	14.19	12.36	14.19	12.15	5.48	4.2	8.18	4.22	flat	4	3	multidirectional	crushed
H-14	4	694	Flake	Intact	Crystal quartz	0.2		11.51	7.2	7.2	7.11	3.64	2.54	1.97	5.07	2.06	Cortical	2	1	unidirectional	hinge
H-14	4	695	Flake	Intact	Crystal quartz	0.6		12.01	16.03	16.03	14.89	9.96	3.43	2.11	14.55	5.01	flat	3	1	multidirectional	feather
H-14	4	696	Flake	Intact	Crystal quartz	4.2	0-25	28.9	21.4	21.4	20.21	16.94	6.45	6.45	15.48	8.15	flat	4	2	multidirectional	crushed
H-14	4	697	Fragment	Proximal	Crystal quartz	2.9
H-14	4	698	Flake	Intact	Crystal quartz	0.3		14.22	10.05	8.01	8.81	10.05	2.29	2.29	5.32	1.02	flat	3	1	unidirectional	step
H-14	4	699	Flake	Intact	Crystal quartz	4.1		25.02	25.56	25.56	22.29	15.62	5.92	5.74	23.74	6.93	crushed	6	2	multidirectional	crushed
H-14	4	700	Fragment	Proximal	Crystal quartz	5
H-14	4	701	Flake	Intact	Crystal quartz	1.1		22.18	12.65	8.24	11.1	12.44	4.81	4.81	2.8	1.91	Point	2	1	unidirectional	crushed
H-14	4	702	Flake	Intact	Crystal quartz	1		20	12.8	12.8	11.25	9.6	4.19	4.19	11.49	4.45	flat	3	1	multidirectional	step
H-14	4	703	Flake	Intact	Crystal quartz	0.5		19.8	9.65	6.25	9.65	6.41	3.04	3.04	4	2.75	Complex	3	1	unidirectional	feather
H-14	4	704	Flake	Intact	Crystal quartz	4	75-100	31.09	16.79	13.96	16.79	13.9	6.84	6.84	9.91	4.98	flat	2		multidirectional	hinge
H-14	4	705	Flake	Intact	Crystal quartz	2.1		25.03	19.04	17.75	19.04	14.61	5.09	5.09	7.01	1.95	Cortical	1		unidirectional	feather
H-14	4	706	Flake	Intact	Crystal quartz	6.7		37.76	22.1	16.98	22.1	12.49	8.29	8.29	15.49	10.68	flat	3	1	multidirectional	feather
H-14	4	707	Flake	Intact	Crystal quartz	9.3		31.86	27.42	24.83	27.42	17.16	9.53	9.53	24.93	7.94	flat	1		unidirectional	hinge
H-14	4	708	Flake	Intact	Crystal quartz	0.4		13.88	12.45	6.53	12.45	6.12	2.61	2.61	4.29	1.22	crushed	5	3	multidirectional	feather
H-14	4	709	Flake	Intact	Crystal quartz	0.2		14.81	7.35	6.24	7.35	4.54	3.29	3.29	4.58	2.5	Double	5	4	unidirectional	feather
H-14	4	710	Debris		Crystal quartz	0.2
H-14	4	711	Flake	Intact	Crystal quartz	1.4		18.17	15.31	14.13	15.31	12.91	5	5	13.6	6.65	flat	3	2	unidirectional	axial
H-14	4	712	Flake	Intact	Crystal quartz	1.1		14.85	13.93	9.57	10.71	13.93	5.6	5.6	5.37	1.72	crushed	4	1	multidirectional	axial
H-14	4	713	Flake	Intact	Crystal quartz	0.2		12.79	8.24	6.87	8.24	5.81	2.97	2.97	4.58	2.23	Cortical	3	1	unidirectional	feather
H-14	4	714	Flake	Intact	Crystal quartz	1.7	0-25	20.7	18.64	12.7	16.34	18.64	4.42	4.42	9.64	4.99	flat	4	1	multidirectional	step
H-14	4	715	Flake	Intact	Crystal quartz	2.7		22.18	20.25	15.64	20.25	19.2	4.78	4.78	11.62	3.2	Cortical	5	3	multidirectional	crushed
H-14	4	716	Flake	Intact	Crystal quartz	2.2		25.74	15.59	11.49	15.59	10.4	5.81	5.81	9.23	6.06	Complex	5	2	multidirectional	crushed
H-14	4	717	Flake	Intact	Crystal quartz	1.8		21.55	16.33	13.8	16.33	12.11	5.08	5.08	11.93	3	Complex	4	3	unidirectional	axial
H-14	4	718	Flake	Intact	Crystal quartz	1.5		16.95	16.85	13.62	16.85	14.76	5.96	5.96	11.32	5.51	Complex	2	1	unidirectional	hinge
H-14	4	719	Flake	Intact	Crystal quartz	1.4	25-50	25.9	15.25	8.73	10.19	25.9	3.63	3.63	3	0.43	Point	3	1	unidirectional	crushed
H-14	4	720	Flake	Intact	Crystal quartz	2		21.29	23.79	23.79	20.29	12.79	4.87	4.5	7.89	4.88	Point	3	1	multidirectional	feather
H-14	4	721	Flake	Intact	Crystal quartz	0.8		20.51	12.31	10.05	10.74	12.31	3.56	3.56	2.04	1.29	Point	3	1	unidirectional	crushed
H-14	4	722	Bladelet	Intact	Crystal quartz	2.7		29.29	13.1	13.1	11.7	10.22	6.85	6.85	11.39	7.86	flat	2	1	unidirectional	hinge
H-14	4	723	Bladelet	Intact	Crystal quartz	1.7		22.68	10.95	10.27	10.95	10.46	6.26	6.26	9.38	4.08	flat	4	3	unidirectional	step
H-14	4	724	Flake	Intact	Crystal quartz	1.2		22.64	12.97	9.98	12.07	12.97	5.52	5.52	6.7	1.92	crushed	3	1	multidirectional	crushed
H-14	4	725	Flake	Intact	Crystal quartz	4.4		26.17	23.25	23.25	20.09	8.18	8.3	8.3	20.12	6.5	Complex	3	1	multidirectional	axial
H-14	4	726	Flake	Intact	Crystal quartz	1.2		20.26	12.16	8.68	12.16	11.14	6.74	6.74	8.23	3.6	flat	4		multidirectional	crushed
H-14	4	727	Flake	Intact	Crystal quartz	0.7		13.56	10.07	10.07	9.5	8.67	5.28	5.26	9.21	2.79	Complex	4	1	multidirectional	hinge
H-14	4	728	Flake	Intact	Crystal quartz	0.6		14.91	17.35	17.35	14.85	6.81	3.19	3.19	10.14	2.68	flat	4	3	unidirectional	plunging
H-14	4	729	Flake	Intact	Crystal quartz	0.6		15.08	9.76	9.76	8.37	7.68	4.41	3.26	8.61	3.25	Complex	2	1	unidirectional	hinge
H-14	4	730	Flake	Intact	Milky quartz	2.4		21.2	14.76	12.35	14.76	13.77	7.72	7.72	8.93	1.83	Cortical	3	2	unidirectional	axial
H-14	4	731	Flake	Intact	Milky quartz	0.9		18.6	11.41	11.41	10.48	8.25	4.93	4.93	3.88	1.68	crushed	4	1	multidirectional	hinge
H-14	4	732	Flake	Intact	Milky quartz	2		24.68	12.4	9.35	12.4	9.64	7.33	7.33	2.52	4.17	Point	3	2	unidirectional	hinge
H-14	4	733	Flake	Intact	Milky quartz	1.4		19.23	16.47	12.01	14.47	16.47	5.3	5.3	11.23	2.07	flat	2	1	unidirectional	step
H-14	4	734	Flake	Intact	Milky quartz	11.7		42.62	30.19	30.19	26.37	20.12	9.97	9.97	15.7	4.76	flat	3	1	multidirectional	axial
H-14	4	735	Flake	Intact	Milky quartz	4.8		34.16	18.06	16.32	18.06	15.97	6.64	6.64	13.33	6.21	flat	3	2	unidirectional	feather
H-14	4	736	Flake	Intact	Milky quartz	4.9		29.54	18.42	16.7	15.89	18.42	8.64	8.64	10.88	10.88	flat	2	1	unidirectional	crushed
H-14	4	737	Fragment	Proximal	Milky quartz	8.3
H-14	4	738	Flake	Intact	Milky quartz	5.4	50-75	28.35	19.03	19.03	17.84	13.61	9.26	9.26	12.05	5.36	Point	1		unidirectional	crushed
H-14	4	739	Flake	Intact	Milky quartz	0.2		16.57	6.44	6.44	5.13	4.13	1.64	1.64	3.57	1.22	flat	2	1	unidirectional	feather
H-14	4	740	Flake	Intact	Crystal quartz	1.3		18.33	10.8	9.88	10.56	10.8	6.11	6.11	9.03	4.12	flat	3	1	unidirectional	Hinge
H-14	4	741	Flake	Intact	Crystal quartz	0.9		19.2	12.1	8.96	12.1	8.83	5.14	5.14	5.72	2.27	complex	5	4	unidirectional	feather
H-14	4	742	Fragment	Proximal	Crystal quartz	0.4
H-14	4	743	Flake	Intact	Crystal quartz	0.8		17.08	10.55	10.24	10.55	9.15	3.64	3.64	9.08	2.19	Point	6	4	multidirectional	plunging
H-14	4	744	Flake	Intact	Crystal quartz	0.2		13.46	8.79	8.79	6.24	5.15	2.92	2.51	4.01	3.18	Point	2	1	unidirectional	feather
H-14	4	745	Flake	Intact	Crystal quartz	0.3		11.52	11.52	11.52	8.55	6.65	4.08	4.08	9.34	3.35	Complex	3	3	unidirectional	hinge
H-14	4	746	Flake	Intact	Crystal quartz	0.3		12.08	6.72	5.72	6.72	5.94	3.45	3.45	4.89	2.83	flat	4	2	unidirectional	step
H-14	4	747	Flake	Intact	Crystal quartz	7.2		27.64	27.18	27.18	26.23	24.51	8.51	8.51	17.2	6.27	crushed	5	1	multidirectional	crushed
H-14	4	748	Flake	Intact	Crystal quartz	3.9		26.24	22.28	19.68	18.99	22.28	5.85	4.89	9.84	4.15	Flat	4	1	multidirectional	step
H-14	4	749	Fragment	Longitudinal	Crystal quartz	3.5
H-14	4	750	Fragment	siret x1	Crystal quartz	2.1
H-14	4	751	Fragment	siret x1	Crystal quartz	2.6
H-14	4	752	Flake	Intact	Crystal quartz	2.3	0-25	25.77	18.7	18.7	15.59	12.7	6.6	6.6	9.96	3.99	Cortical	5	2	multidirectional	axial
H-14	4	753	Fragment		Crystal quartz	1.2
H-14	4	754	Fragment	siret x1	Crystal quartz	0.4
H-14	4	755	Debris		Crystal quartz	0.3
H-14	4	756	Fragment	siret x1	Crystal quartz	0.4
H-14	4	757	Fragment	siret x1	Milky quartz	1.9	50-75
H-14	4	758	Fragment	siret x1	Milky quartz	4.4
H-14	4	759	Fragment	siret x1	Milky quartz	0.5
H-14	4	760	Splinter flake	siret x1	Milky quartz	4.2	50-75	27.64	14.34	13.32	14.34	11.38	9.99	9.99	10.56	2.91	crushed	1		unidirectional	axial
H-14	4	761	Fragment	siret x1	Milky quartz	3.2	25-50
H-14	4	762	Fragment	siret x1	Crystal quartz	0.6
H-14	4	763	Fragment	siret x1	Crystal quartz	1.8
H-14	4	764	Fragment	siret x1	Crystal quartz	0.5
H-14	4	765	Fragment	siret x1	Crystal quartz	2	50-75
H-14	4	766	Fragment	siret x1	Crystal quartz	2.7
H-14	4	767	Fragment	siret x1	Crystal quartz	1.4
H-14	4	768	Fragment	siret x1	Crystal quartz	3.1	25-50
H-14	4	769	Fragment	siret x1	Crystal quartz	0.8
H-14	4	770	Fragment	siret x1	Crystal quartz	0.7
H-14	4	771	Fragment	siret x1	Crystal quartz	0.5
H-14	4	772	Fragment	siret x1	Crystal quartz	0.2
H-14	4	773	Fragment	siret x1	Crystal quartz	9.1
H-14	4	774	Fragment	siret x1	Crystal quartz	0.8
H-14	4	775	Fragment	siret x1	Crystal quartz	0.2
H-14	4	776	Fragment	siret x1	Crystal quartz	0.3
H-14	4	777	Fragment	siret x1	Crystal quartz	0.5
H-14	4	778	Fragment	siret x1	Crystal quartz	0.8
H-14	4	779	Debris		Crystal quartz	0.2
H-14	4	780	Fragment	siret x1	Crystal quartz	0.4
H-14	4	781	Fragment	siret x1	Crystal quartz	0.5
H-14	4	782	Fragment	siret x1	Crystal quartz	8.8
H-14	4	783	Fragment	siret x1	Crystal quartz	2.7
H-14	4	784	Fragment	Distal	Crystal quartz	0.8
H-14	4	785	Fragment	siret x1	Milky quartz	2.7	100
H-14	4	786	Fragment	siret x1	Crystal quartz	0.7
H-14	4	787	Fragment	siret x1	Crystal quartz	1.5
H-14	4	788	Fragment	Proximal	Milky quartz	6.3
H-14	4	789	Fragment	Proximal	Milky quartz	4.1
H-14	4	790	Fragment	Proximal	Milky quartz	2.2
H-14	4	791	Fragment	Proximal	Milky quartz	0.7
H-14	4	792	Fragment	Proximal	Milky quartz	0.3
H-14	4	793	Fragment	Proximal	Crystal quartz	2.1
H-14	4	794	Fragment	Proximal	Crystal quartz	0.9
H-14	4	795	Fragment	Proximal	Crystal quartz	4
H-14	4	796	Fragment	Proximal	Crystal quartz	4.1
H-14	4	797	Fragment	Proximal	Crystal quartz	3.3
H-14	4	798	Fragment	Proximal	Crystal quartz	2.1
H-14	4	799	Fragment	Proximal	Crystal quartz	1.6
H-14	4	800	Splinter flake fragment		Crystal quartz	2.8
H-14	4	801	Fragment	Proximal	Crystal quartz	2.2
H-14	4	802	Fragment	Proximal	Crystal quartz	0.8
H-14	4	803	Fragment	Proximal	Crystal quartz	1.6
H-14	4	804	Fragment	Proximal	Crystal quartz	0.8
H-14	4	805	Fragment	Proximal	Crystal quartz	0.7
H-14	4	806	Fragment	Proximal	Crystal quartz	0.8
H-14	4	807	Fragment	Proximal	Crystal quartz	1.4
H-14	4	808	Fragment	Proximal	Crystal quartz	0.6
H-14	4	809	Fragment	Proximal	Crystal quartz	1
H-14	4	810	Fragment	Proximal	Crystal quartz	0.8
H-14	4	811	Fragment	Proximal	Crystal quartz	0.4
H-14	4	812	Fragment	Proximal	Crystal quartz	0.4
H-14	4	813	Fragment	Proximal	Crystal quartz	0.5
H-14	4	814	Fragment	Proximal	Crystal quartz	0.5
H-14	4	815	Fragment	Proximal	Crystal quartz	0.5
H-14	4	816	Fragment	Proximal	Crystal quartz	0.2
H-14	4	817	Fragment	Proximal	Crystal quartz	0.5
H-14	4	818	Fragment	Proximal	Crystal quartz	0.2
H-14	4	819	Fragment	Proximal	Crystal quartz	0.2
H-14	4	820	Fragment	Proximal	Crystal quartz	0.2
H-14	4	821	Fragment	Proximal	Crystal quartz	0.2
H-14	4	822	Fragment	Proximal	Crystal quartz	0.2
H-14	4	823	Debris		Crystal quartz	0.2
H-14	4	824	Debris		Crystal quartz	0.2
H-14	4	825	Debris		Crystal quartz	0.2
H-14	4	826	Fragment	Proximal	Crystal quartz	0.2
H-14	4	827	Fragment	Proximal	Crystal quartz	0.4
H-14	4	828	Fragment	Proximal	Crystal quartz	1
H-14	4	829	Fragment	Proximal	Crystal quartz	1.1
H-14	4	830	Fragment	Proximal	Crystal quartz	0.7
H-14	4	831	Fragment	Proximal	Crystal quartz	0.5
H-14	4	832	Fragment	Proximal	Crystal quartz	0.5
H-14	4	833	Fragment	Proximal	Milky quartz	1
H-14	4	834	Splinter flake fragment		Milky quartz	2.7
H-14	4	835	Fragment	Proximal	Milky quartz	1.1
H-14	4	836	Fragment	Proximal	Crystal quartz	4
H-14	4	837	Fragment	Proximal	Crystal quartz	2.2
H-14	4	838	Fragment	Proximal	Crystal quartz	3
H-14	4	839	Fragment	Proximal	Crystal quartz	1.1
H-14	4	840	Fragment	Proximal	Crystal quartz	0.2
H-14	4	841	Fragment	Mesial	Crystal quartz	3.5
H-14	4	842	Fragment	Mesial	Crystal quartz	3
H-14	4	843	Fragment	Mesial	Crystal quartz	2.8
H-14	4	844	Fragment	Mesial	Crystal quartz	0.8
H-14	4	845	Fragment	Mesial	Crystal quartz	0.7
H-14	4	846	Fragment	Mesial	Crystal quartz	1.5
H-14	4	847	Fragment	Mesial	Crystal quartz	0.3
H-14	4	848	Fragment	Mesial	Crystal quartz	1.1
H-14	4	849	Fragment	Mesial	Crystal quartz	1.2
H-14	4	850	Fragment	Mesial	Crystal quartz	0.4
H-14	4	851	Fragment	Mesial	Crystal quartz	0.2
H-14	4	852	Fragment	Mesial	Crystal quartz	0.2
H-14	4	853	Fragment	Mesial	Crystal quartz	0.4
H-14	4	854	Fragment	Mesial	Crystal quartz	0.6
H-14	4	855	Fragment	Mesial	Crystal quartz	0.5
H-14	4	856	Fragment	Mesial	Crystal quartz	0.4
H-14	4	857	Fragment	Mesial	Crystal quartz	0.2
H-14	4	858	Fragment	Mesial	Crystal quartz	0.4
H-14	4	859	Debris		Crystal quartz	0.2
H-14	4	860	Fragment	Mesial	Crystal quartz	0.2
I-14	4	861	Fragment	Mesial	Crystal quartz	1
I-14	4	862	Fragment	Mesial	Crystal quartz	0.6
I-14	4	863	Fragment	Mesial	Crystal quartz	0.2
I-14	4	864	Debris		Crystal quartz	0.2
I-14	4	865	Fragment	Mesial	Crystal quartz	0.2
I-14	4	866	Fragment	Mesial	Crystal quartz	0.8
I-14	4	867	Fragment	Mesial	Crystal quartz	0.4
I-14	4	868	Fragment	Mesial	Milky quartz	1.2
H-14	4	869	Fragment	Distal	Milky quartz	3.6
H-14	4	870	Fragment	Distal	Milky quartz	1.4
H-14	4	871	Fragment	Distal	Crystal quartz	1.2
H-14	4	872	Fragment	Distal	Crystal quartz	1.2
H-14	4	873	Fragment	Distal	Crystal quartz	0.7
H-14	4	874	Fragment	Distal	Crystal quartz	2.7
H-14	4	875	Fragment	Distal	Crystal quartz	1.4
H-14	4	876	Fragment	Distal	Crystal quartz	0.3
H-14	4	877	Fragment	Distal	Crystal quartz	0.4
H-14	4	878	Fragment	Distal	Crystal quartz	0.4
H-14	4	879	Fragment	Distal	Crystal quartz	1
H-14	4	880	Fragment	Distal	Crystal quartz	0.3
H-14	4	881	Fragment	Distal	Crystal quartz	2
H-14	4	882	Fragment	Distal	Crystal quartz	0.7
H-14	4	883	Fragment	Distal	Crystal quartz	0.7
H-14	4	884	Fragment	Distal	Crystal quartz	0.2
H-14	4	885	Fragment	Distal	Crystal quartz	0.2
H-14	4	886	Fragment	Distal	Crystal quartz	0.2
H-14	4	887	Debris		Crystal quartz	0.2
H-14	4	888	Fragment	Distal	Crystal quartz	0.4
H-14	4	889	Fragment	Distal	Crystal quartz	0.5
H-14	4	890	Fragment	Distal	Crystal quartz	0.2
H-14	4	891	Fragment	Distal	Crystal quartz	0.2
H-14	4	892	Fragment	Distal	Crystal quartz	0.2
I-14	4	893	Fragment	Distal	Crystal quartz	0.8
I-14	4	894	Fragment	Distal	Crystal quartz	0.2
I-14	4	895	Fragment	Distal	Crystal quartz	0.4
I-14	4	896	Fragment	Distal	Crystal quartz	0.5
I-14	4	897	Fragment	Distal	Crystal quartz	0.2
I-14	4	898	Fragment	Distal	Crystal quartz	0.5
I-14	4	899	Fragment	Distal	Crystal quartz	0.5
I-14	4	900	Fragment	Distal	Crystal quartz	0.6
I-14	4	901	Fragment	Distal	Crystal quartz	0.5
I-14	4	902	Fragment	Distal	Crystal quartz	0.2
I-14	4	903	Fragment	Distal	Crystal quartz	0.2
I-14	4	904	Fragment	Distal	Milky quartz	4.6
I-14	4	905	Fragment	Distal	Milky quartz	2.8
I-14	4	906	Fragment	Distal	Milky quartz	0.8
I-14	4	907	Fragment	Distal	Crystal quartz	0.5
I-14	4	908	Fragment	Distal	Crystal quartz	1.2
I-14	4	909	Fragment	Distal	Crystal quartz	0.5
I-14	4	910	Fragment	Distal	Crystal quartz	0.5
I-14	4	911	Fragment	Distal	Crystal quartz	3.6
I-14	4	912	Fragment	Distal	Crystal quartz	1.7
I-14	4	913	Fragment	Distal	Crystal quartz	0.6
I-14	4	914	Fragment	Distal	Crystal quartz	0.5
H-14	4	915	Fragment	Longitudinal	Crystal quartz	6.1
H-14	4	916	Fragment	Proximal	Milky quartz	15.9	0-25
H-14	4	925	Fragment		Crystal quartz	2.1
H-14	4	926	Fragment		Milky quartz	4.4
H-14	4	931	Fragment	Proximal	Crystal quartz	4.9
H-14	4	932	Fragment		Crystal quartz	1.5
I-14	4	934	Fragment		Milky quartz	8.4
I-14	4	935	Flake	Intact	Milky quartz	20.6	25-50	30.12	33.34	33.34	30.99	21.79	24.49	24.49	25.6	22.34	flat	2	1	unidirectional	axial
I-14	4	936	Fragment	siret x1	Milky quartz	5.6	0-25
I-14	4	937	Fragment	Proximal	Milky quartz	6.9
I-14	4	938	Fragment		Crystal quartz	16.1
I-14	4	939	Splinter flake	Intact	Milky quartz	32.53		32.53	17.25	19.69	20.94	15.73	15.73	13.51	9.87	7.2	crushed	7	3	multidirectional	axial
I-14	4	940	Flake	Intact	Crystal quartz	8.4	25-50	21.5	27.6	22.58	27.58	17.19	12.55	12.55	17.56	10.77	flat	4		multidirectional	crushed
I-14	4	941	Flake	Intact	Crystal quartz	0.6		15.68	5.62	5.62	4.95	3.46	5.14	5.14	5.51	3.64	Broken	4	3	unidirectional	hinge
H-14	4	942	Fragment		Milky quartz	9.3	0-25
H-14	4	943	Fragment		Milky quartz	1.9
H-14	4	944	Fragment	Mesial	Crystal quartz	0.6
H-14	4	945	Fragment		Crystal quartz	1.2
H-14	4	946	Flake	Intact	Milky quartz	5.3		23.28	20.57	18.99	20.57	9.9	10.64	10.64	15.53	8.07	flat	4	2	unidirectional	hinge
H-14	4	947	Fragment		Crystal quartz	2.3
H-14	4	948	Flake	Intact	Crystal quartz	7.6		28.81	23.41	18.28	18.87	23.41	8.47	8.47	15.73	8.69	Broken	1		unidirectional	step
H-14	4	949	Splinter flake	Intact	Milky quartz	2.1		26.22	10.1	10.1	9.9	9.05	6.22	6.22	5.33	5.05	Point	3	2	unidirectional	hinge
H-14	4	950	Fragment		Milky quartz	3.3
H-14	4	951	Fragment		Milky quartz	3.8	0-25
H-14	4	952	Flake	Intact	Crystal quartz	5		23.85	15.81	13.76	15.81	13.98	10.03	10.03	9.05	8.42	Broken	2	1	unidirectional	step
H-14	4	953	Fragment		Crystal quartz	1.8
H-14	4	954	Flake	Intact	Crystal quartz	2.5	0-25	23.58	11.57	9.28	10.52	11.57	8.76	8.76	11.74	6.98	complex	2	1	unidirectional	hinge
H-14	4	955	Flake	Intact	Crystal quartz	0.6		15.1	11.52	11.52	10.28	8.62	4.82	4.82	8.28	2.03	complex	3		multidirectional	feather
H-14	4	956	Flake	Intact	Crystal quartz	8.8
H-14	4	957	Fragment		Crystal quartz	3.5
H-14	4	958	Fragment		Crystal quartz	2.1
H-14	4	959	Fragment		Crystal quartz	5
H-14	4	960	Fragment		Crystal quartz	2.41
H-14	4	961	Fragment		Crystal quartz	0.6
H-14	4	962	Fragment		Crystal quartz	2.8
H-14	4	963	Fragment		Crystal quartz	3.3
H-14	4	964	Fragment		Crystal quartz	1.7
H-14	4	965	Fragment		Crystal quartz	0.8
H-14	4	966	Fragment		Crystal quartz	0.7
H-14	4	967	Fragment		Crystal quartz	0.7
H-14	4	968	Fragment		Crystal quartz	1
H-14	4	969	Fragment		Crystal quartz	1.1
H-14	4	970	Fragment		Crystal quartz	1.5
H-14	4	971	Fragment		Crystal quartz	1.5
H-14	4	972	Fragment		Crystal quartz	0.9
H-14	4	973	Fragment		Crystal quartz	2.3
H-14	4	974	Fragment		Crystal quartz	0.9
H-14	4	975	Fragment		Crystal quartz	0.5
H-14	4	976	Fragment		Crystal quartz	3.4
H-14	4	977	Fragment		Crystal quartz	0.6
H-14	4	978	Fragment		Crystal quartz	0.7
H-14	4	979	Fragment		Crystal quartz	0.2
H-14	4	980	Fragment		Crystal quartz	0.5
H-14	4	981	Fragment		Crystal quartz	0.5
H-14	4	982	Fragment		Crystal quartz	0.5
H-14	4	983	Fragment		Crystal quartz	0.7
H-14	4	984	Fragment		Crystal quartz	0.9
H-14	4	985	Fragment		Crystal quartz	0.7
H-14	4	986	Fragment		Crystal quartz	0.3
H-14	4	987	Fragment		Crystal quartz	0.3
H-14	4	988	Fragment		Crystal quartz	1.4
H-14	4	989	Fragment		Crystal quartz	0.5
H-14	4	990	Fragment		Crystal quartz	0.5
H-14	4	991	Fragment		Crystal quartz	0.6
H-14	4	992	Fragment		Crystal quartz	0.6
H-14	4	993	Fragment		Crystal quartz	0.5
H-14	4	994	Fragment		Crystal quartz	0.3
H-14	4	995	Fragment		Crystal quartz	0.6
H-14	4	996	Fragment		Crystal quartz	1.8
H-14	4	997	Fragment		Crystal quartz	1.5
H-14	4	998	Fragment		Crystal quartz	1.8
H-14	4	999	Fragment		Crystal quartz	1.7
H-14	4	1000	Fragment		Crystal quartz	0.6
H-14	4	1001	Fragment		Crystal quartz	0.5
H-14	4	1002	Fragment		Crystal quartz	0.4
H-14	4	1003	Fragment		Crystal quartz	0.9
H-14	4	1004	Fragment		Crystal quartz	0.5
H-14	4	1005	Fragment		Crystal quartz	1.3
H-14	4	1006	Fragment		Crystal quartz	0.6
H-14	4	1007	Fragment		Crystal quartz	0.4
H-14	4	1008	Fragment		Crystal quartz	0.3
H-14	4	1009	Fragment		Crystal quartz	0.5
H-14	4	1010	Fragment		Crystal quartz	0.4
H-14	4	1011	Fragment		Crystal quartz	0.6
H-14	4	1012	Fragment		Crystal quartz	2.5
H-14	4	1013	Fragment		Crystal quartz	1.5
H-14	4	1014	Fragment		Crystal quartz	0.4
H-14	4	1015	Fragment		Crystal quartz	1.5
H-14	4	1016	Fragment		Crystal quartz	0.3
H-14	4	1017	Fragment		Crystal quartz	1
H-14	4	1018	Fragment		Crystal quartz	0.5
H-14	4	1019	Fragment		Crystal quartz	0.9
H-14	4	1020	Fragment		Crystal quartz	1.3
H-14	4	1021	Fragment		Crystal quartz	1.1
H-14	4	1022	Fragment		Crystal quartz	1.2
H-14	4	1023	Fragment		Crystal quartz	0.6
H-14	4	1024	Fragment		Crystal quartz	1.1
H-14	4	1025	Fragment		Crystal quartz	0.2
H-14	4	1026	Fragment		Crystal quartz	0.5
H-14	4	1027	Fragment		Crystal quartz	0.5
H-14	4	1028	Fragment		Crystal quartz	1.3
H-14	4	1029	Fragment		Crystal quartz	2.8
H-14	4	1030	Fragment		Crystal quartz	2
H-14	4	1031	Fragment		Crystal quartz	4
H-14	4	1032	Fragment		Crystal quartz	5.4
H-14	4	1033	Fragment		Crystal quartz	1.1
H-14	4	1034	Fragment		Crystal quartz	1.2
H-14	4	1035	Fragment		Crystal quartz	1.2
H-14	4	1036	Fragment		Crystal quartz	1.1
H-14	4	1037	Fragment		Crystal quartz	1
H-14	4	1038	Fragment		Crystal quartz	0.7
H-14	4	1039	Fragment		Crystal quartz	0.6
H-14	4	1040	Fragment		Crystal quartz	0.5
H-14	4	1041	Fragment		Crystal quartz	0.5
H-14	4	1042	Fragment		Crystal quartz	0.7
H-14	4	1043	Fragment		Crystal quartz	0.5
H-14	4	1044	Fragment		Crystal quartz	0.6
H-14	4	1045	Fragment		Crystal quartz	0.4
H-14	4	1046	Fragment		Crystal quartz	0.8
H-14	4	1047	Fragment		Crystal quartz	0.5
H-14	4	1048	Fragment		Crystal quartz	0.3
H-14	4	1049	Fragment		Crystal quartz	0.5
H-14	4	1050	Fragment		Crystal quartz	0.4
H-14	4	1051	Debris		Crystal quartz	0.2
H-14	4	1052	Debris		Crystal quartz	0.2
H-14	4	1053	Debris		Crystal quartz	0.2
H-14	4	1054	Debris		Crystal quartz	0.2
H-14	4	1055	Debris		Crystal quartz	0.2
H-14	4	1056	Debris		Crystal quartz	0.2
H-14	4	1057	Debris		Crystal quartz	0.2
H-14	4	1058	Debris		Crystal quartz	0.2
H-14	4	1059	Debris		Crystal quartz	0.2
H-14	4	1060	Debris		Crystal quartz	0.2
H-14	4	1061	Debris		Crystal quartz	0.2
H-14	4	1062	Debris		Crystal quartz	0.2
H-14	4	1063	Debris		Crystal quartz	0.2
H-14	4	1064	Debris		Crystal quartz	0.2
H-14	4	1065	Debris		Crystal quartz	0.2
H-14	4	1066	Debris		Crystal quartz	0.2
H-14	4	1067	Debris		Crystal quartz	0.2
H-14	4	1068	Debris		Crystal quartz	0.2
H-14	4	1069	Debris		Crystal quartz	0.2
H-14	4	1070	Debris		Crystal quartz	0.2
H-14	4	1071	Debris		Crystal quartz	0.2
H-14	4	1072	Debris		Crystal quartz	0.2
H-14	4	1073	Debris		Crystal quartz	0.2
H-14	4	1074	Debris		Crystal quartz	0.2
H-14	4	1075	Debris		Crystal quartz	0.2
H-14	4	1076	Debris		Crystal quartz	0.2
H-14	4	1077	Debris		Crystal quartz	0.2
H-14	4	1078	Debris		Crystal quartz	0.2
H-14	4	1079	Debris		Crystal quartz	0.2
H-14	4	1080	Debris		Crystal quartz	0.2
H-14	4	1081	Debris		Crystal quartz	0.2
H-14	4	1082	Debris		Crystal quartz	0.2
H-14	4	1083	Debris		Crystal quartz	0.2
H-14	4	1084	Debris		Crystal quartz	0.2
H-14	4	1085	Debris		Crystal quartz	0.2
H-14	4	1086	Debris		Crystal quartz	0.2
H-14	4	1087	Debris		Crystal quartz	0.2
H-14	4	1088	Debris		Crystal quartz	0.2
H-14	4	1089	Debris		Crystal quartz	0.2
H-14	4	1090	Debris		Crystal quartz	0.2
H-14	4	1091	Debris		Crystal quartz	0.2
H-14	4	1092	Debris		Crystal quartz	0.2
H-14	4	1093	Debris		Crystal quartz	0.2
H-14	4	1094	Debris		Crystal quartz	0.2
H-14	4	1095	Debris		Crystal quartz	0.2
H-14	4	1096	Debris		Crystal quartz	0.2
H-14	4	1097	Debris		Crystal quartz	0.2
H-14	4	1098	Debris		Crystal quartz	0.2
H-14	4	1099	Debris		Crystal quartz	0.2
H-14	4	1100	Debris		Crystal quartz	0.2
H-14	4	1101	Debris		Crystal quartz	0.2
H-14	4	1102	Debris		Crystal quartz	0.2
H-14	4	1103	Debris		Crystal quartz	0.2
H-14	4	1104	Debris		Crystal quartz	0.2
H-14	4	1105	Debris		Crystal quartz	0.2
H-14	4	1106	Debris		Crystal quartz	0.2
H-14	4	1107	Debris		Crystal quartz	0.2
H-14	4	1108	Debris		Crystal quartz	0.2
H-14	4	1109	Debris		Crystal quartz	0.2
H-14	4	1110	Debris		Crystal quartz	0.2
H-14	4	1111	Debris		Crystal quartz	0.2
H-14	4	1112	Debris		Crystal quartz	0.2
H-14	4	1113	Debris		Crystal quartz	0.2
H-14	4	1114	Debris		Crystal quartz	0.2
H-14	4	1115	Debris		Crystal quartz	0.2
H-14	4	1116	Debris		Crystal quartz	0.2
H-14	4	1117	Debris		Crystal quartz	0.2
H-14	4	1118	Debris		Crystal quartz	0.2
H-14	4	1119	Debris		Crystal quartz	0.2
H-14	4	1120	Debris		Crystal quartz	0.2
H-14	4	1121	Debris		Crystal quartz	0.2
H-14	4	1122	Debris		Crystal quartz	0.2
H-14	4	1123	Debris		Crystal quartz	0.2
H-14	4	1124	Debris		Crystal quartz	0.2
H-14	4	1125	Debris		Crystal quartz	0.2
H-14	4	1126	Debris		Crystal quartz	0.2
H-14	4	1127	Debris		Crystal quartz	0.2
H-14	4	1128	Debris		Crystal quartz	0.2
H-14	4	1129	Debris		Crystal quartz	0.2
H-14	4	1130	Debris		Crystal quartz	0.2
H-14	4	1131	Debris		Crystal quartz	0.2
H-14	4	1132	Debris		Crystal quartz	0.2
H-14	4	1133	Debris		Crystal quartz	0.2
H-14	4	1134	Debris		Crystal quartz	0.2
H-14	4	1135	Debris		Crystal quartz	0.2
H-14	4	1136	Debris		Crystal quartz	0.2
H-14	4	1137	Debris		Crystal quartz	0.2
H-14	4	1138	Debris		Crystal quartz	0.2
H-14	4	1139	Debris		Crystal quartz	0.2
H-14	4	1140	Debris		Crystal quartz	0.2
H-14	4	1141	Debris		Crystal quartz	0.2
H-14	4	1142	Debris		Crystal quartz	0.2
H-14	4	1143	Debris		Crystal quartz	0.2
H-14	4	1144	Debris		Crystal quartz	0.2
H-14	4	1145	Debris		Crystal quartz	0.2
H-14	4	1146	Debris		Crystal quartz	0.2
H-14	4	1147	Debris		Crystal quartz	0.2
H-14	4	1148	Debris		Crystal quartz	0.2
H-14	4	1149	Debris		Crystal quartz	0.2
H-14	4	1150	Debris		Crystal quartz	0.2
H-14	4	1151	Debris		Crystal quartz	0.2
H-14	4	1152	Debris		Crystal quartz	0.2
H-14	4	1153	Debris		Crystal quartz	0.2
H-14	4	1154	Debris		Crystal quartz	0.2
H-14	4	1155	Debris		Crystal quartz	0.2
H-14	4	1156	Debris		Crystal quartz	0.2
H-14	4	1157	Debris		Crystal quartz	0.2
H-14	4	1158	Debris		Crystal quartz	0.2
H-14	4	1159	Debris		Crystal quartz	0.2
H-14	4	1160	Debris		Crystal quartz	0.2
H-14	4	1161	Debris		Crystal quartz	0.2
H-14	4	1162	Debris		Crystal quartz	0.2
H-14	4	1163	Debris		Crystal quartz	0.2
H-14	4	1164	Debris		Crystal quartz	0.2
H-14	4	1165	Debris		Crystal quartz	0.2
H-14	4	1166	Debris		Crystal quartz	0.2
H-14	4	1167	Debris		Crystal quartz	0.2
H-14	4	1168	Debris		Crystal quartz	0.2
H-14	4	1169	Debris		Crystal quartz	0.2
H-14	4	1170	Debris		Crystal quartz	0.2
H-14	4	1171	Debris		Crystal quartz	0.2
H-14	4	1172	Debris		Crystal quartz	0.2
H-14	4	1173	Debris		Crystal quartz	0.2
H-14	4	1174	Debris		Crystal quartz	0.2
H-14	4	1175	Debris		Crystal quartz	0.2
H-14	4	1176	Debris		Crystal quartz	0.2
H-14	4	1177	Debris		Crystal quartz	0.2
H-14	4	1178	Debris		Crystal quartz	0.2
H-14	4	1179	Debris		Crystal quartz	0.2
H-14	4	1180	Debris		Crystal quartz	0.2
H-14	4	1181	Debris		Crystal quartz	0.2
H-14	4	1182	Debris		Crystal quartz	0.2
H-14	4	1183	Debris		Crystal quartz	0.2
H-14	4	1184	Debris		Crystal quartz	0.2
H-14	4	1185	Debris		Crystal quartz	0.2
H-14	4	1186	Debris		Crystal quartz	0.2
H-14	4	1187	Debris		Crystal quartz	0.2
H-14	4	1188	Debris		Crystal quartz	0.2
H-14	4	1189	Debris		Crystal quartz	0.2
H-14	4	1190	Debris		Crystal quartz	0.2
H-14	4	1191	Debris		Crystal quartz	0.2
H-14	4	1192	Debris		Crystal quartz	0.2
H-14	4	1193	Debris		Crystal quartz	0.2
H-14	4	1194	Debris		Crystal quartz	0.2
H-14	4	1195	Debris		Crystal quartz	0.2
H-14	4	1196	Debris		Crystal quartz	0.2
H-14	4	1197	Debris		Crystal quartz	0.2
H-14	4	1198	Debris		Crystal quartz	0.2
H-14	4	1199	Debris		Crystal quartz	0.2
H-14	4	1200	Debris		Crystal quartz	0.2
H-14	4	1201	Debris		Crystal quartz	0.2
H-14	4	1202	Debris		Crystal quartz	0.2
H-14	4	1203	Debris		Crystal quartz	0.2
H-14	4	1204	Debris		Crystal quartz	0.2
H-14	4	1205	Debris		Crystal quartz	0.2
H-14	4	1206	Debris		Crystal quartz	0.2
H-14	4	1207	Debris		Crystal quartz	0.2
H-14	4	1208	Debris		Crystal quartz	0.2
H-14	4	1209	Debris		Crystal quartz	0.2
H-14	4	1210	Debris		Crystal quartz	0.2
H-14	4	1211	Debris		Crystal quartz	0.2
H-14	4	1212	Debris		Crystal quartz	0.2
H-14	4	1213	Debris		Crystal quartz	0.2
H-14	4	1214	Debris		Crystal quartz	0.2
H-14	4	1215	Debris		Crystal quartz	0.2
H-14	4	1216	Debris		Crystal quartz	0.2
H-14	4	1217	Debris		Crystal quartz	0.2
H-14	4	1218	Debris		Crystal quartz	0.2
H-14	4	1219	Debris		Crystal quartz	0.2
H-14	4	1220	Debris		Crystal quartz	0.2
H-14	4	1221	Debris		Crystal quartz	0.2
H-14	4	1222	Debris		Crystal quartz	0.2
H-14	4	1223	Debris		Crystal quartz	0.2
H-14	4	1224	Debris		Crystal quartz	0.2
H-14	4	1225	Debris		Crystal quartz	0.2
H-14	4	1226	Debris		Crystal quartz	0.2
H-14	4	1227	Debris		Crystal quartz	0.2
H-14	4	1228	Debris		Crystal quartz	0.2
H-14	4	1229	Debris		Crystal quartz	0.2
H-14	4	1230	Debris		Crystal quartz	0.2
H-14	4	1231	Debris		Crystal quartz	0.2
H-14	5	1232	Flake	Intact	Milky quartz	5.9		27.68	23.45	13.47	23.45	17.14	8.98	7.37	8.81	5.76	flat	4	1	multidirectional	axial
H-14	5	1233	Flake	Intact	Milky quartz	1.7	100	16.85	17.14	17.14	12.11	8.53	5.32	5.32	16.31	5.47	flat				hinge
H-14	5	1234	Flake	Intact	Milky quartz	8		26.99	19.6	19.6	18.73	14.56	11.63	11.63	18.44	10.78	Complex	4	3	unidirectional	hinge
H-14	5	1235	Flake	Intact	Milky quartz	3.9		24.7	18.22	18.22	14.71	9.93	9.55	9.55	9.39	4.33	Complex	2	1	unidirectional	axial
H-14	5	1236	Flake	Intact	Crystal quartz	0.7
H-14	5	1237	Flake	Intact	Crystal quartz	0.7	0-25	16.31	18.89	12.38	18.89	9.28	2.29	2.29	5.17	1.48	Point	3	2	unidirectional	feather
H-14	5	1238	Flake	Intact	Crystal quartz	4.3		22.45	20.3	12.16	16.48	20.3	10.38	10.24	12.16	10.32	Complex	4	2	multidirectional	crushed
H-14	5	1239	Flake	Intact	Crystal quartz	0.2		15.4	10.42	10.42	8.1	4.23	2.05	1.86	6.98	2.44	flat	2	1	unidirectional	feather
H-14	5	1240	Flake	Intact	Crystal quartz	0.3		15.39	6.68	6.68	5.86	4.56	3.51	2.88	3.2	3.7	crushed	2	1	unidirectional	feather
H-14	5	1241	Flake	Intact	Crystal quartz	0.7		16.85	11.84	6.54	11.84	7.94	4.09	4.09	5.41	3.63	Point	4	2	multidirectional	hinge
H-14	5	1242	Flake	Intact	Crystal quartz	0.7		15.45	11.61	11.61	10.91	7.17	3.74	3.65	9.88	2.93	Complex	3	1	multidirectional	hinge
H-14	5	1243	Flake	Intact	Crystal quartz	0.3		14.01	10.74	10.74	8.59	6.63	2.09	2.09	3.62	1.13	Cortical				feather
H-14	5	1244	Flake	Intact	Crystal quartz	1.6		15.8	17	17	13.04	11.83	4.9	4.9	15.98	3.59	Complex	4	2	multidirectional	step
H-14	5	1245	Fragment	siret x1	Crystal quartz	0.5
H-14	5	1246	Fragment	siret x1	Crystal quartz	0.5
H-14	5	1247	Fragment	siret x1	Crystal quartz	0.9
H-14	5	1248	Debris		Crystal quartz	0.5
H-14	5	1249	Fragment	siret x1	Crystal quartz	3.3
H-14	5	1250	Fragment	siret x1	Crystal quartz	1.5
H-14	5	1251	Fragment	siret x1	Crystal quartz	0.3
H-14	5	1252	Fragment	siret x1	Crystal quartz	2
H-14	5	1253	Fragment	siret x1	Crystal quartz	1.5
H-14	5	1254	Fragment	siret x1	Crystal quartz	0.2
H-14	5	1255	Fragment	Proximal	Milky quartz	2.8
H-14	5	1256	Fragment	Proximal	Milky quartz	2.3
H-14	5	1257	Fragment	Proximal	Milky quartz	2.2
H-14	5	1258	Fragment	Proximal	Milky quartz	1.1
H-14	5	1259	Fragment	Proximal	Crystal quartz	1.2
H-14	5	1260	Fragment	Proximal	Crystal quartz	0.2
H-14	5	1261	Fragment	Proximal	Crystal quartz	0.8
H-14	5	1262	Fragment	Proximal	Crystal quartz	0.2
H-14	5	1263	Fragment	Proximal	Crystal quartz	0.2
H-14	5	1264	Fragment	Proximal	Crystal quartz	0.2
H-14	5	1265	Fragment	Proximal	Crystal quartz	0.3
H-14	5	1266	Fragment	siret x1	Crystal quartz	0.4
H-14	5	1267	Fragment	Proximal	Crystal quartz	0.4
H-14	5	1268	Fragment	Proximal	Crystal quartz	0.4
H-14	5	1269	Fragment	Proximal	Crystal quartz	0.2
H-14	5	1270	Fragment	Proximal	Crystal quartz	0.2
H-14	5	1271	Debris		Crystal quartz	0.2
H-14	5	1272	Debris		Crystal quartz	0.2
H-14	5	1273	Fragment	Proximal	Veiny quartz	1.8
H-14	5	1274	Fragment	Proximal	Veiny quartz	3.5
H-14	5	1275	Fragment	Proximal	Veiny quartz	0.9
H-14	5	1276	Fragment	Proximal	Veiny quartz	0.8
H-14	5	1277	Fragment	Proximal	Veiny quartz	0.3
H-14	5	1278	Fragment	Mesial	Milky quartz	1.1
H-14	5	1279	Fragment	Mesial	Milky quartz	0.2
H-14	5	1280	Flake	Intact	Crystal quartz	0.4		20.25	7.28	7.49	7.28	7.14	2.28	2.28	3.17	1.94	Point	2	1	unidirectional	feather
H-14	5	1281	Fragment	siret x1	Crystal quartz	0.6
H-14	5	1282	Fragment	Mesial	Crystal quartz	0.5
H-14	5	1283	Fragment	Mesial	Crystal quartz	0.4
H-14	5	1284	Fragment	Mesial	Crystal quartz	0.2
H-14	5	1285	Fragment	Mesial	Crystal quartz	0.2
H-14	5	1286	Fragment	Mesial	Crystal quartz	0.4
H-14	5	1287	Fragment	Mesial	Veiny quartz	1.4
H-14	5	1288	Fragment	Mesial	Veiny quartz	2.2
H-14	5	1289	Fragment	Distal	Milky quartz	1.5
H-14	5	1290	Fragment	Distal	Milky quartz	0.8
H-14	5	1291	Fragment	Distal	Crystal quartz	0.9
H-14	5	1292	Fragment	Distal	Crystal quartz	0.2
H-14	5	1293	Fragment	Distal	Crystal quartz	0.7
H-14	5	1294	Fragment	Proximal	Crystal quartz	0.2
H-14	5	1295	Fragment	Distal	Crystal quartz	0.6
H-14	5	1296	Fragment	Distal	Crystal quartz	0.8
H-14	5	1297	Fragment	Distal	Crystal quartz	0.2
H-14	5	1298	Fragment	Distal	Crystal quartz	0.5
H-14	5	1299	Fragment	Distal	Crystal quartz	0.3
H-14	5	1300	Fragment	Distal	Crystal quartz	0.2
H-14	5	1301	Debris		Crystal quartz	0.2
H-14	5	1302	Fragment	Distal	Crystal quartz	0.3
H-14	5	1303	Fragment	Distal	Crystal quartz	0.2
H-14	5	1304	Fragment	Distal	Crystal quartz	0.2
H-14	5	1305	Fragment	Distal	Crystal quartz	0.5
H-14	5	1306	Fragment		Crystal quartz	3.7
H-14	5	1307	Fragment		Crystal quartz	1.8
H-14	5	1308	Fragment		Crystal quartz	1.2
H-14	5	1309	Fragment		Crystal quartz	0.3
H-14	5	1310	Fragment		Crystal quartz	0.8
H-14	5	1311	Fragment		Crystal quartz	0.9
H-14	5	1312	Fragment		Crystal quartz	2.6
H-14	5	1313	Fragment		Crystal quartz	1.6
H-14	5	1314	Fragment		Crystal quartz	0.5
H-14	5	1315	Fragment		Crystal quartz	0.4
H-14	5	1316	Fragment		Crystal quartz	0.5
H-14	5	1317	Fragment		Crystal quartz	0.6
H-14	5	1318	Fragment		Crystal quartz	0.5
H-14	5	1319	Fragment		Crystal quartz	0.8
H-14	5	1320	Fragment		Crystal quartz	0.9
H-14	5	1321	Fragment		Crystal quartz	0.7
H-14	5	1322	Fragment		Crystal quartz	0.8
H-14	5	1323	Fragment		Crystal quartz	0.6
H-14	5	1324	Fragment		Crystal quartz	0.9
H-14	5	1325	Fragment		Crystal quartz	0.5
H-14	5	1326	Fragment		Crystal quartz	1.1
H-14	5	1327	Debris		Crystal quartz	0.2
H-14	5	1328	Fragment		Crystal quartz	0.5
H-14	5	1329	Fragment		Crystal quartz	0.9
H-14	5	1330	Fragment		Crystal quartz	0.4
H-14	5	1331	Debris		Crystal quartz	0.4
H-14	5	1332	Fragment		Crystal quartz	0.4
H-14	5	1333	Fragment		Crystal quartz	0.5
H-14	5	1334	Fragment		Crystal quartz	0.4
H-14	5	1335	Fragment		Crystal quartz	0.5
H-14	5	1336	Fragment	Proximal	Veiny quartz	0.3
H-14	5	1337	Debris		Veiny quartz	0.3
H-14	5	1338	Fragment		Crystal quartz	0.2
H-14	5	1339	Fragment		Crystal quartz	0.2
H-14	5	1340	Fragment		Crystal quartz	0.2
H-14	5	1341	Fragment		Crystal quartz	0.2
H-14	5	1342	Fragment		Crystal quartz	0.2
H-14	5	1343	Fragment		Crystal quartz	0.2
H-14	5	1344	Fragment		Crystal quartz	0.2
H-14	5	1345	Fragment		Crystal quartz	0.2
H-14	5	1346	Fragment		Crystal quartz	0.2
H-14	5	1347	Fragment		Crystal quartz	0.2
H-14	5	1348	Fragment		Crystal quartz	0.2
H-14	5	1349	Fragment		Crystal quartz	0.2
H-14	5	1350	Fragment		Crystal quartz	0.2
H-14	5	1351	Fragment		Crystal quartz	0.2
H-14	5	1352	Fragment		Crystal quartz	0.2
H-14	5	1353	Fragment		Crystal quartz	0.2
H-14	5	1354	Fragment		Crystal quartz	0.2
H-14	5	1355	Fragment		Crystal quartz	0.2
H-14	5	1356	Fragment		Crystal quartz	0.2
H-14	5	1357	Fragment		Crystal quartz	0.2
H-14	5	1358	Fragment		Crystal quartz	0.2
H-14	5	1359	Fragment		Crystal quartz	0.2
H-14	5	1360	Fragment		Crystal quartz	0.2
H-14	5	1361	Fragment		Crystal quartz	0.2
H-14	5	1362	Fragment		Crystal quartz	0.2
H-14	5	1363	Fragment		Crystal quartz	0.2
H-14	5	1364	Fragment		Crystal quartz	0.2
H-14	5	1365	Fragment		Crystal quartz	0.2
H-14	5	1366	Fragment		Crystal quartz	0.2
H-14	5	1367	Fragment		Crystal quartz	0.2
H-14	5	1368	Fragment		Crystal quartz	0.2
H-14	5	1369	Fragment		Crystal quartz	0.2
H-14	5	1370	Fragment		Crystal quartz	0.2
H-14	5	1371	Fragment		Crystal quartz	0.2
H-14	5	1372	Fragment		Crystal quartz	0.2
H-14	5	1373	Fragment		Crystal quartz	0.2
H-14	5	1374	Fragment		Crystal quartz	0.2
H-14	5	1375	Fragment		Crystal quartz	0.2
H-14	5	1376	Fragment		Crystal quartz	0.2
H-14	5	1377	Fragment		Crystal quartz	0.2
H-14	5	1378	Fragment		Crystal quartz	0.2
H-14	5	1379	Fragment		Crystal quartz	0.2
H-14	5	1380	Fragment		Crystal quartz	0.2
H-14	5	1381	Fragment		Crystal quartz	0.2
H-14	5	1382	Fragment		Crystal quartz	0.2
H-14	5	1383	Fragment		Crystal quartz	0.2
H-14	5	1384	Fragment		Crystal quartz	0.2
H-14	5	1385	Fragment		Crystal quartz	0.2
H-14	5	1386	Fragment		Crystal quartz	0.2
H-14	5	1387	Fragment		Crystal quartz	0.2
H-14	5	1388	Fragment		Crystal quartz	0.2
H-14	5	1389	Fragment		Crystal quartz	0.2
H-14	5	1390	Fragment		Crystal quartz	0.2
H-14	5	1391	Fragment		Crystal quartz	0.2
H-14	5	1392	Fragment		Crystal quartz	0.2
H-14	5	1393	Fragment		Crystal quartz	0.2
H-14	5	1394	Fragment		Crystal quartz	0.2
H-14	5	1395	Fragment		Crystal quartz	0.2
H-14	5	1396	Fragment		Crystal quartz	0.2
H-14	5	1397	Fragment		Crystal quartz	0.2
H-14	5	1398	Fragment		Crystal quartz	0.2
H-14	5	1399	Fragment		Crystal quartz	0.2
H-14	5	1400	Fragment		Crystal quartz	0.2
H-14	5	1401	Fragment		Crystal quartz	0.2
H-14	5	1402	Fragment		Crystal quartz	0.2
H-14	5	1403	Fragment		Crystal quartz	0.2
H-14	5	1404	Fragment		Crystal quartz	0.2
H-14	5	1405	Fragment		Crystal quartz	0.2
H-14	5	1406	Fragment		Crystal quartz	0.2
H-14	5	1407	Fragment		Crystal quartz	0.2
H-14	5	1408	Fragment		Crystal quartz	0.2
H-14	5	1409	Fragment		Crystal quartz	0.2
H-14	5	1410	Fragment		Crystal quartz	0.2
H-14	5	1411	Fragment		Crystal quartz	0.2
H-14	5	1412	Fragment		Crystal quartz	0.2
H-14	5	1413	Fragment		Crystal quartz	0.2
H-14	5	1414	Fragment		Crystal quartz	0.2
H-14	5	1415	Fragment		Crystal quartz	0.2
H-14	5	1416	Fragment		Crystal quartz	0.2
H-14	5	1417	Fragment		Crystal quartz	0.2
H-14	5	1418	Fragment		Crystal quartz	0.2
H-14	5	1419	Fragment		Crystal quartz	0.2
H-14	5	1420	Fragment		Crystal quartz	0.2
H-14	5	1421	Fragment		Crystal quartz	0.2
H-14	5	1422	Fragment		Crystal quartz	0.2
H-14	5	1423	Fragment		Crystal quartz	0.2
H-14	5	1424	Fragment		Crystal quartz	0.2
H-14	5	1425	Fragment		Crystal quartz	0.2
H-14	5	1426	Fragment		Crystal quartz	0.2
H-14	5	1427	Fragment		Crystal quartz	0.2
H-14	5	1428	Fragment		Crystal quartz	0.2
H-14	5	1429	Fragment		Crystal quartz	0.2
H-14	5	1430	Fragment		Crystal quartz	0.2
H-14	5	1431	Fragment		Crystal quartz	0.2
H-14	5	1432	Fragment		Crystal quartz	0.2
H-14	5	1433	Fragment		Crystal quartz	0.2
H-14	5	1434	Fragment		Crystal quartz	0.2
H-14	5	1435	Fragment		Crystal quartz	0.2
H-14	5	1436	Fragment		Crystal quartz	0.2
H-14	5	1437	Fragment		Crystal quartz	0.2
H-14	5	1438	Fragment		Crystal quartz	0.2
H-14	5	1439	Fragment		Crystal quartz	0.2
H-14	5	1440	Fragment		Crystal quartz	0.2
H-14	5	1441	Fragment		Crystal quartz	0.2
H-14	5	1442	Fragment		Crystal quartz	0.2
H-14	5	1443	Fragment		Crystal quartz	0.2
H-14	5	1444	Fragment		Crystal quartz	0.2
H-14	5	1445	Fragment		Crystal quartz	0.2
H-14	5	1446	Fragment		Crystal quartz	0.2
H-14	5	1447	Fragment		Crystal quartz	0.2
H-14	5	1448	Fragment		Crystal quartz	0.2
H-14	5	1449	Fragment		Crystal quartz	0.2
H-14	5	1450	Fragment		Crystal quartz	0.2
H-14	5	1451	Fragment		Crystal quartz	0.2
H-14	5	1452	Fragment		Crystal quartz	0.2
H-14	5	1453	Fragment		Crystal quartz	0.2
H-14	5	1454	Fragment		Crystal quartz	0.2
H-14	5	1456	Fragment		Crystal quartz	0.2
H-14	5	1457	Fragment		Crystal quartz	0.2
H-14	5	1458	Fragment		Crystal quartz	0.2
H-14	5	1459	Fragment		Crystal quartz	0.2
H-14	5	1460	Fragment		Crystal quartz	0.2
H-14	5	1461	Fragment		Crystal quartz	0.2
H-14	5	1462	Fragment		Crystal quartz	0.2
H-14	5	1463	Fragment		Crystal quartz	0.2
H-14	5	1464	Fragment		Crystal quartz	0.2
H-14	5	1465	Fragment		Crystal quartz	0.2
H-14	5	1466	Fragment		Crystal quartz	0.2
H-14	5	1467	Fragment		Crystal quartz	0.2
H-14	5	1468	Fragment		Crystal quartz	0.2
H-14	5	1469	Fragment		Crystal quartz	0.2
H-14	5	1470	Fragment		Crystal quartz	0.2
H-14	5	1480	Fragment		Crystal quartz	0.2
H-14	5	1481	Fragment		Crystal quartz	0.2
H-14	5	1482	Fragment		Crystal quartz	0.2
H-14	5	1483	Fragment		Crystal quartz	0.2
H-14	5	1484	Fragment		Crystal quartz	0.2
H-14	5	1485	Fragment		Crystal quartz	0.2
H-14	5	1486	Fragment		Crystal quartz	0.2
H-14	5	1487	Fragment		Crystal quartz	0.2
H-14	5	1488	Fragment		Crystal quartz	0.2
H-14	5	1489	Fragment		Crystal quartz	0.2
H-14	5	1490	Fragment		Crystal quartz	0.2
H-14	5	1491	Fragment		Crystal quartz	0.2
H-14	5	1492	Fragment		Crystal quartz	0.2
H-14	5	1493	Fragment		Crystal quartz	0.2
H-14	5	1494	Fragment		Crystal quartz	0.2
H-14	5	1495	Fragment		Crystal quartz	0.2
H-14	5	1496	Fragment		Crystal quartz	0.2
H-14	5	1497	Fragment		Crystal quartz	0.2
H-14	5	1498	Fragment		Crystal quartz	0.2
H-14	5	1499	Fragment		Crystal quartz	0.2
H-14	5	1500	Fragment		Crystal quartz	0.2
H-14	5	1501	Fragment		Crystal quartz	0.2
H-14	5	1502	Fragment		Crystal quartz	0.2
H-14	5	1503	Fragment		Crystal quartz	0.2
H-14	5	1504	Fragment		Crystal quartz	0.2
H-14	5	1505	Fragment		Crystal quartz	0.2
H-14	5	1506	Fragment		Crystal quartz	0.2
H-14	5	1507	Fragment		Crystal quartz	0.2
H-14	5	1508	Fragment		Crystal quartz	0.2
H-14	5	1509	Fragment		Crystal quartz	0.2
H-14	5	1510	Fragment		Crystal quartz	0.2
H-14	5	1511	Fragment		Crystal quartz	0.2
H-14	5	1512	Fragment		Crystal quartz	0.2
H-14	5	1513	Fragment		Crystal quartz	0.2
H-14	5	1514	Fragment		Crystal quartz	0.2
H-14	5	1515	Fragment		Crystal quartz	0.2
H-14	5	1516	Fragment		Crystal quartz	0.2
H-14	5	1517	Fragment		Crystal quartz	0.2
H-14	5	1518	Fragment		Crystal quartz	0.2
H-14	5	1519	Fragment		Crystal quartz	0.2
H-14	5	1520	Fragment		Crystal quartz	0.2
H-14	5	1521	Fragment		Crystal quartz	0.2
H-14	5	1522	Fragment		Crystal quartz	0.2
H-14	5	1523	Fragment		Crystal quartz	0.2
H-14	5	1524	Fragment		Crystal quartz	0.2
H-14	5	1525	Fragment		Crystal quartz	0.2
H-14	5	1526	Fragment		Crystal quartz	0.2
H-14	5	1527	Fragment		Crystal quartz	0.2
H-14	5	1528	Fragment		Crystal quartz	0.2
H-14	5	1529	Fragment		Crystal quartz	0.2
H-14	5	1530	Fragment		Crystal quartz	0.2
H-14	5	1531	Fragment		Crystal quartz	0.2
H-14	5	1532	Fragment		Crystal quartz	0.2
H-14	5	1533	Fragment		Crystal quartz	0.2
H-14	5	1534	Fragment		Crystal quartz	0.2
H-14	5	1535	Fragment		Crystal quartz	0.2
H-14	5	1536	Fragment		Crystal quartz	0.2
H-14	5	1637	Fragment		Crystal quartz	0.2
H-14	5	1538	Fragment		Crystal quartz	0.2
H-14	5	1539	Fragment		Crystal quartz	0.2
H-14	5	1540	Fragment		Crystal quartz	0.2
H-14	5	1541	Fragment		Crystal quartz	0.2
H-14	5	1542	Fragment		Crystal quartz	0.2
H-14	5	1543	Fragment		Crystal quartz	0.2
H-14	5	1544	Fragment		Crystal quartz	0.2
H-14	5	1545	Fragment		Crystal quartz	0.2
H-14	5	1546	Fragment		Crystal quartz	0.2
H-14	5	1547	Fragment		Crystal quartz	0.2
H-14	5	1548	Fragment		Crystal quartz	0.2
H-14	5	1549	Fragment		Crystal quartz	0.2
H-14	5	1550	Fragment		Crystal quartz	0.2
H-14	5	1551	Fragment		Crystal quartz	0.2
H-14	5	1552	Fragment		Crystal quartz	0.2
H-14	5	1553	Fragment		Crystal quartz	0.2
H-14	5	1554	Fragment		Crystal quartz	0.2
H-14	5	1556	Fragment	Siret x3	Milky quartz	2.4
H-14	5	1557	Fragment	Proximal	Crystal quartz	1
H-14	5	1558	Fragment		Crystal quartz	0.7
I-14	5	1559	Flake orthogonal	Intact	Crystal quartz	8.3		33.37	20.91	14.42	20.91	11.44	14.42	10.99				4	3	multidirectional
H-14	5	1560	Fragment	siret x3	Crystal quartz	16.5
H-14	5	1561	Fragment	Mesial	Crystal quartz	3
H-14	5	1562	Flake salami slice	siret x1	Crystal quartz	18.4	0-25	31.1	35.39	31.23	35.39	32.54	12.23	12.23	10.91	1.32	Cortical	3	1	unidirectional	step
H-14	5	322	Flake	Intact	Crystal quartz	4.1	0-25	25.29	16.3	10.6	15.31	10.79	10.45	7.15	10.92	3.33	Abraded/crushed	4		unidirectional	Axial
H-14	5	323	Flake	Intact	Crystal quartz	3		25.01	21.12	17.9	15.64	8.61	7.67	7.62	10.03	3.05	flat	4		unidirectional	Axial
H-14	5	324	Flake	Intact	Crystal quartz	1.4		22.75	17.08	13.88	13.87	8.56	4.54	4.16	6.22	1.88	Cortical	4	1	bidirectional	crushed
H-14	5	325	Flake	Intact	Crystal quartz	1.5		19.61	18.61	13.55	17.66	9.8	5.33	4.26	9.09	3.2	Abraded/crushed	5		unidirectional	crushed
H-14	5	326	Flake	Intact	Milky quartz	4.1	25-50	25.97	20.87	14.57	18.52	13.77	7.97	5.35	11.71	6	flat	3	1	bidirectional	Feather
H-14	5	327	Flake	Intact	Milky quartz	8.9	25-50	26.66	26.73	19.76	22	11.65	17.38	12.52	10.88	3.27	Abraded/crushed	3		unidirectional	Axial
H-14	5	328	Flake	Intact	Milky quartz	4.6	25-50	21.84	20.87	18.82	17.39	11.96	9.86	8.31	16.23	7.89	flat	3		bidirectional	Axial
H-14	5	329	Flake	Intact	Milky quartz	1.3	50-75	17.19	15.02	13.67	13.03	8.46	7.01	4.99	6.99	3.96	Abraded/crushed	2		bidirectional	Axial
H-14	5	330	Fragment	Longitudinal	Crystal quartz	3.8
H-14	5	331	Fragment	siret x1	Crystal quartz	3.7
H-14	5	332	Fragment	siret x1	Crystal quartz	1.2
H-14	5	333	Fragment	Proximal	Crystal quartz	2.1
H-14	5	334	Fragment	Proximal	Crystal quartz	0.7
H-14	5	335	Fragment	Proximal	Crystal quartz	0.5
H-14	5	336	Fragment	Proximal	Crystal quartz	0.4
H-14	5	337	Fragment	Proximal	Crystal quartz	0.3
H-14	5	338	Fragment	Proximal	Milky quartz	1.5
H-14	5	339	Fragment	Proximal	Milky quartz	0.5
H-14	5	340	Fragment	Proximal	Milky quartz	0.6
H-14	5	341	Fragment	Distal	Crystal quartz	0.3
H-14	5	342	Fragment	Mesial	Crystal quartz	2.4
H-14	5	343	Fragment		Crystal quartz	1.1
H-14	5	344	Fragment		Crystal quartz	0.4
H-14	5	345	Fragment		Crystal quartz	0.3
H-14	5	346	Fragment		Crystal quartz	0.3
H-14	5	347	Fragment		Crystal quartz	0.3
H-14	5	348	Fragment		Crystal quartz	0.3
H-14	5	349	Fragment		Crystal quartz	0.3
H-14	5	350	Fragment		Crystal quartz	0.3
H-14	5	351	Fragment		Crystal quartz	0.3
H-14	5	352	Debris		Crystal quartz	0.3
H-14	5	353	Fragment		Crystal quartz	0.3
H-14	5	354	Fragment		Milky quartz	0.6
H-14	6	1563	Flake	Intact	Milky quartz	6.5		37.8	26.65	15.88	26.65	14.05	7.52	7.52	7.22	2.01	Cortical	3	2	unidirectional	step
H-14	6	1564	Flake	Intact	Grainy quartz	51.3	100	48.66	36.71	33.61	36.71	29.71	22.56	22.56	15.75	13.44	Cortical				crushed	half pebble
H-14	6	1565	Flake	Intact	Rose quartz	2.4		22.24	16.94	11.7	16.81	12.15	5.96	5.96	5.7	6.15	Complex	3	1	multidirectional	feather
H-14	6	1566	Flake	Intact	Crystal quartz	3		26.79	20.71	11.56	20.71	10.92	7.56	7.56	5.8	2.77	crushed	2	1	multidirectional	crushed
H-14	6	1567	Flake	Intact	Crystal quartz	9.8		37	20.4	18.44	20.4	13.3	11.58	11.58	18.58	10.42	Complex	3	2	unidirectional	crushed
H-14	6	1568	Splinter flake	Intact	Crystal quartz	5.1		30.27	15.76	10.44	15.76	14.69	11.78	11.78	4.07	9.03	Complex	2	1	multidirectional	step
H-14	6	1569	Splinter flake	Intact	Crystal quartz	2.5		24.26	12.8	11.47	12.8	8.89	8.54	8.46	8.54	5.51	flat	2	1	unidirectional	hinge
H-14	6	1570	Flake	Intact	Crystal quartz	3.2		24.03	28.26	23.42	20	16.69	5.39	4.8	19.11	5.19	crushed	3	1	unidirectional	crushed
H-14	6	1571	Flake	Intact	Crystal quartz	0.8		14.18	13.29	10.93	12.37	13.29	4.02	3.87	8.74	3.64	flat	2	1	unidirectional	crushed
H-14	6	1572	Flake	Intact	Crystal quartz	0.5		16.44	10.75	10.66	7.97	4.7	3.05	3.05	5.01	2.36	Cortical	2	1	unidirectional	hinge
H-14	6	1573	Flake	Intact	Crystal quartz	0.7		17.64	10.11	10.09	10.11	3.61	3.61	3.61	9.17	3.27	crushed	3	1	multidirectional	feather
H-14	6	1574	Flake	Intact	Crystal quartz	3.7		26.87	20.95	16.16	20.95	13.29	6.16	6.16	11.09	4.07	Lineal	3	2	unidirectional	feather
H-14	6	1575	Flake	Intact	Crystal quartz	0.8		18.82	15.76	14	11.75	7.72	3.07	3.07	6.14	1.37	Cortical	4	3	unidirectional	crushed
H-14	6	1576	Flake	Intact	Crystal quartz	0.3		14.72	10.51	5.89	6.86	10.51	2.24	2.24	1.96	1.5	Point	4	2	multidirectional	hinge
H-14	6	1577	Flake	Intact	Crystal quartz	1.9		24.61	15.79	14.14	15.79	10.76	4.81	4.81	5.81	2.31	flat	2	1	unidirectional	step
H-14	6	1578	Flake	Intact	Crystal quartz	0.3		16.32	7.9	6.15	7.9	5.3	2.63	2.63	3.72	1.26	Point	2	1	unidirectional	feather
H-14	6	1579	Flake	Intact	Crystal quartz	3.6		28.6	18.38	10.96	18.38	13.01	5.93	4.79	9.45	5.78	Complex	3	2	unidirectional	step
H-14	6	1580	Flake	Intact	Crystal quartz	1.2		20.52	12.9	12.3	12.3	12.9	4.25	3.9	5.58	2.62	Point	6	2	multidirectional	step
H-14	6	1581	Flake	Intact	Crystal quartz	2.5		33.62	13.47	13.47	9.68	10.83	6.63	6.63	6.55	3.35	flat	2	1	unidirectional	hinge
H-14	6	1582	Flake	Intact	Crystal quartz	2.1		25.53	14.73	14.73	11.79	8.38	5.62	5.62	5.74	2.48	Cortical	4	2	unidirectional	hinge
H-14	6	1583	Flake	Intact	Crystal quartz	0.9		20.37	11.25	10.26	11.25	9.79	3.73	3.73	6.9	1.9	Double	2	1	unidirectional	hinge
H-14	6	1584	Flake	Intact	Crystal quartz	0.3		11.67	8.67	8.67	7.32	5.97	4.74	3.5	5.78	4.85	flat	6	2	multidirectional	feather
H-14	6	1585	Flake	Intact	Crystal quartz	0.9		14.7	16.31	15.9	16.31	11.42	3.71	3.71	11.97	2.75	flat	2	1	unidirectional	crushed
H-14	6	1586	Flake	Intact	Crystal quartz	3.6		18.39	22.48	22.48	19.84	18.71	10.22	6.01	16.87	10.18	flat	3	1	unidirectional	hinge
H-14	6	1587	Flake	Intact	Crystal quartz	0.9		17.46	15.67	15.67	12.64	7.93	4.61	4.53	8.34	2.24	Point	2	1	unidirectional	feather
H-14	6	1588	Flake	Intact	Crystal quartz	2.4		24.53	15.03	15.03	13.53	6.99	7.04	7.04	12.51	7.12	Complex	4	3	multidirectional	hinge
H-14	6	1589	Flake	Intact	Crystal quartz	0.5		10.72	15.79	11.28	15.79	8.72	3.43	3.43	7.74	3.5	flat	2	1	unidirectional	feather
H-14	6	1590	Flake	Intact	Crystal quartz	3.4		32.63	17.79	16.73	17.79	12.51	5.63	5.63	10.69	1.39
H-14	6	1591	Flake	Intact	Crystal quartz	1.1
H-14	6	1592	Fragment	siret x1	Crystal quartz	2.2
H-14	6	1593	Fragment	siret x1	Crystal quartz	2
H-14	6	1594	Fragment	siret x1	Crystal quartz	0.4
H-14	6	1595	Fragment	siret x1	Crystal quartz	1.1
H-14	6	1596	Fragment	siret x1	Crystal quartz	0.3
H-14	6	1597	Flake	Intact	Crystal quartz	0.6
H-14	6	1598	Fragment	siret x1	Crystal quartz	0.5
H-14	6	1599	Fragment	siret x1	Crystal quartz	2.4
H-14	6	1600	Fragment	siret x1	Crystal quartz	1.2
H-14	6	1601	Fragment	siret x1	Crystal quartz	3.7
H-14	6	1602	Fragment	siret x1	Crystal quartz	0.6
H-14	6	1603	Fragment	siret x1	Crystal quartz	0.2
H-14	6	1604	Fragment	siret x1	Chert	2.8
H-14	6	1605	Fragment	siret x1	Rose quartz	2.3
H-14	6	1606	Fragment	siret x1	Rose quartz	1.4
H-14	6	1607	Fragment	Proximal	Milky quartz	4.7
H-14	6	1608	Fragment	Proximal	Milky quartz	2.8
H-14	6	1609	Fragment	Proximal	Milky quartz	1.4
H-14	6	1610	Fragment	Proximal	Milky quartz	1.9
H-14	6	1611	Fragment	Proximal	Milky quartz	1.4
H-14	6	1612	Fragment	Proximal	Milky quartz	1.3
H-14	6	1613	Fragment	Proximal	Milky quartz	1.3
H-14	6	1614	Fragment	Proximal	Milky quartz	1
H-14	6	1615	Fragment	Proximal	Milky quartz	0.5
H-14	6	1616	Fragment	Proximal	Milky quartz	5.8
H-14	6	1617	Fragment	Proximal	Milky quartz	12.5
H-14	6	1618	Fragment	Proximal	Milky quartz	0.6
H-14	6	1619	Fragment	Proximal	Milky quartz	0.6
H-14	6	1620	Fragment	Proximal	Veiny quartz	1.3
H-14	6	1621	Fragment	Proximal	Veiny quartz	1.6
H-14	6	1622	Fragment	Proximal	Veiny quartz	3.2
H-14	6	1623	Fragment	Proximal	Veiny quartz	6.4
H-14	6	1624	Fragment	Proximal	Veiny quartz	1.1
H-14	6	1625	Fragment	Proximal	Veiny quartz	2.7
H-14	6	1626	Fragment	Proximal	Veiny quartz	0.4
H-14	6	1627	Fragment	Proximal	Crystal quartz	3.4
H-14	6	1628	Fragment	Proximal	Crystal quartz	0.8
H-14	6	1629	Fragment	Proximal	Crystal quartz	1.2
H-14	6	1630	Fragment	Proximal	Crystal quartz	0.6
H-14	6	1631	Fragment	Proximal	Crystal quartz	0.5
H-14	6	1632	Fragment	Proximal	Crystal quartz	0.9
H-14	6	1633	Fragment	Proximal	Crystal quartz	0.9
H-14	6	1634	Fragment	Proximal	Crystal quartz	1.1
H-14	6	1635	Fragment	Proximal	Crystal quartz	4.9
H-14	6	1636	Fragment	Proximal	Crystal quartz	0.9
H-14	6	1637	Fragment	Proximal	Crystal quartz	0.8
H-14	6	1638	Fragment	Proximal	Crystal quartz	0.9
H-14	6	1639	Fragment	Proximal	Crystal quartz	0.5
H-14	6	1640	Fragment	Proximal	Crystal quartz	5.5
H-14	6	1641	Fragment	Proximal	Crystal quartz	0.6
H-14	6	1642	Fragment	Proximal	Crystal quartz	0.2
H-14	6	1643	Fragment	Proximal	Crystal quartz	0.2
H-14	6	1644	Fragment	Proximal	Crystal quartz	0.2
H-14	6	1645	Fragment	Proximal	Crystal quartz	0.2
H-14	6	1646	Fragment	Proximal	Crystal quartz	0.8
H-14	6	1647	Fragment	Proximal	Crystal quartz	0.5
H-14	6	1648	Fragment	Proximal	Crystal quartz	0.5
H-14	6	1649	Fragment	Proximal	Crystal quartz	0.4
H-14	6	1650	Fragment	Proximal	Crystal quartz	0.2
H-14	6	1651	Debris		Crystal quartz	0.2
H-14	6	1652	Fragment	Proximal	Crystal quartz	0.7
H-14	6	1653	Fragment	Proximal	Crystal quartz	0.5
H-14	6	1654	Fragment	Proximal	Crystal quartz	0.6
H-14	6	1655	Fragment	Proximal	Crystal quartz	0.2
H-14	6	1656	Fragment	Proximal	Crystal quartz	0.5
H-14	6	1657	Fragment	Proximal	Crystal quartz	0.2
H-14	6	1658	Fragment	Proximal	Crystal quartz	0.2
H-14	6	1659	Debris		Crystal quartz	0.2
H-14	6	1660	Debris		Crystal quartz	0.2
H-14	6	1661	Fragment	Mesial	Milky quartz	4.3
H-14	6	1662	Fragment	Mesial	Milky quartz	2.9
H-14	6	1663	Splinter flake	siret x1	Milky quartz	3.5
H-14	6	1664	Fragment	Mesial	Milky quartz	1.9
H-14	6	1665	Fragment	Mesial	Milky quartz	1.2
H-14	6	1666	Fragment	Mesial	Milky quartz	0.9
H-14	6	1667	Fragment	siret x1	Veiny quartz	2.4
H-14	6	1668	Fragment	Mesial	Veiny quartz	3.1
H-14	6	1669	Fragment	Mesial	Veiny quartz	1.6
H-14	6	1670	Fragment	Mesial	Veiny quartz	1.3
H-14	6	1671	Fragment	Mesial	Veiny quartz	2
H-14	6	1672	Fragment	Mesial	Crystal quartz	0.2
H-14	6	1673	Fragment	Mesial	Crystal quartz	1.1
H-14	6	1674	Fragment	Mesial	Crystal quartz	0.7
H-14	6	1675	Fragment	Mesial	Crystal quartz	0.6
H-14	6	1676	Fragment	Mesial	Crystal quartz	0.2
H-14	6	1677	Fragment	Mesial	Crystal quartz	0.3
H-14	6	1678	Fragment	Mesial	Crystal quartz	0.2
H-14	6	1679	Fragment	Mesial	Crystal quartz	0.4
H-14	6	1680	Fragment	Mesial	Crystal quartz	0.3
H-14	6	1681	Fragment	Mesial	Crystal quartz	0.2
H-14	6	1682	Fragment	Mesial	Crystal quartz	0.4
H-14	6	1683	Fragment	Mesial	Crystal quartz	0.4
H-14	6	1684	Fragment	Mesial	Crystal quartz	0.3
H-14	6	1685	Fragment	Proximal	Crystal quartz	0.8
H-14	6	1686	Fragment	Mesial	Crystal quartz	0.4
H-14	6	1687	Fragment	Mesial	Crystal quartz	0.3
H-14	6	1688	Fragment	siret x1	Milky quartz	3
H-14	6	1689	Fragment	Distal	Milky quartz	1.1
H-14	6	1690	Fragment	Longitudinal	Milky quartz	3.7
H-14	6	1691	Fragment	Distal	Milky quartz	1.3
H-14	6	1692	Fragment	Distal	Milky quartz	0.5
H-14	6	1693	Fragment	Distal	Veiny quartz	2.1
H-14	6	1694	Fragment	Distal	Veiny quartz	1.8
H-14	6	1695	Fragment	Distal	Crystal quartz	0.3
H-14	6	1696	Fragment	Distal	Crystal quartz	0.4
H-14	6	1697	Fragment	siret x2	Crystal quartz	0.5
H-14	6	1698	Fragment	Distal	Crystal quartz	0.2
H-14	6	1699	Fragment	Distal	Crystal quartz	0.3
H-14	6	1700	Debris		Crystal quartz	0.2
H-14	6	1701	Fragment	Distal	Crystal quartz	0.2
H-14	6	1702	Fragment	Distal	Crystal quartz	0.2
H-14	6	1703	Fragment	Distal	Crystal quartz	0.2
H-14	6	1704	Fragment	Distal	Crystal quartz	0.3
H-14	6	1705	Fragment	Distal	Crystal quartz	1.6
H-14	6	1706	Fragment	Distal	Crystal quartz	0.7
H-14	6	1707	Fragment	Distal	Crystal quartz	0.9
H-14	6	1708	Fragment	Distal	Crystal quartz	0.9
H-14	6	1709	Fragment	Distal	Crystal quartz	0.6
H-14	6	1710	Fragment	Distal	Crystal quartz	0.8
H-14	6	1711	Fragment	Distal	Crystal quartz	0.4
H-14	6	1712	Fragment	Distal	Crystal quartz	0.5
H-14	6	1713	Fragment	Distal	Crystal quartz	0.7
H-14	6	1714	Fragment	Distal	Crystal quartz	1.1
H-14	6	1715	Fragment		Crystal quartz	1.6
H-14	6	1716	Fragment		Crystal quartz	2.8
H-14	6	1717	Fragment		Crystal quartz	1.5
H-14	6	1718	Fragment		Crystal quartz	3.9
H-14	6	1719	Fragment		Crystal quartz	0.6
H-14	6	1720	Fragment		Crystal quartz	0.5
H-14	6	1721	Fragment		Crystal quartz	0.8
H-14	6	1722	Fragment		Crystal quartz	0.5
H-14	6	1723	Fragment		Crystal quartz	0.4
H-14	6	1724	Fragment		Crystal quartz	0.7
H-14	6	1725	Fragment		Crystal quartz	0.5
H-14	6	1726	Fragment		Crystal quartz	0.3
H-14	6	1727	Fragment		Crystal quartz	0.2
H-14	6	1728	Fragment		Crystal quartz	0.6
H-14	6	1729	Fragment		Crystal quartz	0.4
H-14	6	1730	Fragment		Crystal quartz	1
H-14	6	1731	Fragment		Crystal quartz	0.8
H-14	6	1732	Fragment		Crystal quartz	0.6
H-14	6	1733	Fragment		Crystal quartz	1.1
H-14	6	1734	Fragment		Crystal quartz	0.6
H-14	6	1735	Fragment		Crystal quartz	0.7
H-14	6	1736	Fragment		Crystal quartz	0.8
H-14	6	1737	Fragment		Crystal quartz	0.6
H-14	6	1738	Fragment		Crystal quartz	0.5
H-14	6	1739	Fragment		Crystal quartz	0.5
H-14	6	1740	Fragment		Crystal quartz	0.5
H-14	6	1741	Fragment		Crystal quartz	0.3
H-14	6	1742	Fragment		Crystal quartz	0.5
H-14	6	1743	Fragment		Crystal quartz	0.6
H-14	6	1744	Fragment		Crystal quartz	0.6
H-14	6	1745	Fragment		Crystal quartz	0.5
H-14	6	1746	Fragment		Crystal quartz	0.6
H-14	6	1747	Fragment		Crystal quartz	0.4
H-14	6	1748	Fragment		Crystal quartz	0.4
H-14	6	1749	Fragment		Crystal quartz	0.6
H-14	6	1750	Fragment		Crystal quartz	0.4
H-14	6	1751	Fragment		Crystal quartz	0.4
H-14	6	1752	Fragment		Crystal quartz	0.4
H-14	6	1753	Fragment		Crystal quartz	0.3
H-14	6	1754	Fragment		Crystal quartz	0.7
H-14	6	1755	Fragment		Crystal quartz	0.3
H-14	6	1756	Fragment		Crystal quartz	0.6
H-14	6	1757	Fragment		Crystal quartz	0.6
H-14	6	1758	Fragment		Crystal quartz	0.4
H-14	6	1759	Fragment		Crystal quartz	0.3
H-14	6	1760	Fragment		Crystal quartz	0.2
H-14	6	1761	Fragment		Crystal quartz	0.2
H-14	6	1762	Fragment		Crystal quartz	0.2
H-14	6	1763	Fragment		Crystal quartz	0.2
H-14	6	1764	Fragment		Crystal quartz	0.2
H-14	6	1765	Fragment		Crystal quartz	0.2
H-14	6	1766	Fragment		Crystal quartz	0.2
H-14	6	1767	Fragment		Crystal quartz	0.2
H-14	6	1768	Fragment		Crystal quartz	0.2
H-14	6	1769	Fragment		Crystal quartz	0.2
H-14	6	1770	Fragment		Crystal quartz	0.2
H-14	6	1771	Fragment		Crystal quartz	0.2
H-14	6	1772	Fragment		Crystal quartz	0.2
H-14	6	1773	Fragment		Crystal quartz	0.2
H-14	6	1774	Fragment		Crystal quartz	0.2
H-14	6	1775	Fragment		Crystal quartz	0.2
H-14	6	1776	Fragment		Crystal quartz	0.2
H-14	6	1777	Fragment		Crystal quartz	0.2
H-14	6	1778	Fragment		Crystal quartz	0.2
H-14	6	1779	Fragment		Crystal quartz	0.2
H-14	6	1780	Fragment		Crystal quartz	0.2
H-14	6	1781	Fragment		Crystal quartz	0.2
H-14	6	1782	Fragment		Crystal quartz	0.2
H-14	6	1783	Fragment		Crystal quartz	0.2
H-14	6	1784	Fragment		Crystal quartz	0.2
H-14	6	1785	Fragment		Crystal quartz	0.2
H-14	6	1786	Fragment		Crystal quartz	0.2
H-14	6	1787	Fragment		Crystal quartz	0.2
H-14	6	1788	Fragment		Crystal quartz	0.2
H-14	6	1789	Fragment		Crystal quartz	0.2
H-14	6	1790	Fragment		Crystal quartz	0.2
H-14	6	1791	Fragment		Crystal quartz	0.2
H-14	6	1792	Fragment		Crystal quartz	0.2
H-14	6	1793	Fragment		Crystal quartz	0.2
H-14	6	1794	Fragment		Crystal quartz	0.2
H-14	6	1795	Fragment		Crystal quartz	0.2
H-14	6	1796	Fragment		Crystal quartz	0.2
H-14	6	1797	Fragment		Crystal quartz	0.2
H-14	6	1798	Fragment		Crystal quartz	0.2
H-14	6	1799	Fragment		Crystal quartz	0.2
H-14	6	1800	Fragment		Crystal quartz	0.2
H-14	6	1801	Fragment		Crystal quartz	0.2
H-14	6	1802	Fragment		Crystal quartz	0.2
H-14	6	1803	Fragment		Crystal quartz	0.2
H-14	6	1804	Fragment		Crystal quartz	0.2
H-14	6	1805	Fragment		Crystal quartz	0.2
H-14	6	1806	Fragment		Crystal quartz	0.2
H-14	6	1807	Fragment		Crystal quartz	0.2
H-14	6	1808	Fragment		Crystal quartz	0.2
H-14	6	1809	Fragment		Crystal quartz	0.2
H-14	6	1810	Fragment		Crystal quartz	0.2
H-14	6	1811	Fragment		Crystal quartz	0.2
H-14	6	1812	Fragment		Crystal quartz	0.2
H-14	6	1813	Fragment		Crystal quartz	0.2
H-14	6	1814	Fragment		Crystal quartz	0.2
H-14	6	1815	Fragment		Crystal quartz	0.2
H-14	6	1816	Fragment		Crystal quartz	0.2
H-14	6	1817	Fragment		Crystal quartz	0.2
H-14	6	1818	Fragment		Crystal quartz	0.2
H-14	6	1819	Fragment		Crystal quartz	0.2
H-14	6	1820	Fragment		Crystal quartz	0.2
H-14	6	1821	Fragment		Crystal quartz	0.2
H-14	6	1822	Fragment		Crystal quartz	0.2
H-14	6	1823	Fragment		Crystal quartz	0.2
H-14	6	1824	Fragment		Crystal quartz	0.2
H-14	6	1825	Fragment		Crystal quartz	0.2
H-14	6	1826	Fragment		Crystal quartz	0.2
H-14	6	1827	Fragment		Crystal quartz	0.2
H-14	6	1828	Fragment		Crystal quartz	0.2
H-14	6	1829	Fragment		Crystal quartz	0.2
H-14	6	1830	Fragment		Crystal quartz	0.2
H-14	6	1831	Fragment		Crystal quartz	0.2
H-14	6	1832	Fragment		Crystal quartz	0.2
H-14	6	1833	Fragment		Crystal quartz	0.2
H-14	6	1834	Fragment		Crystal quartz	0.2
H-14	6	1835	Fragment		Crystal quartz	0.2
H-14	6	1836	Fragment		Crystal quartz	0.2
H-14	6	1837	Fragment		Crystal quartz	0.2
H-14	6	1838	Fragment		Crystal quartz	0.2
H-14	6	1839	Fragment		Crystal quartz	0.2
H-14	6	1840	Fragment		Crystal quartz	0.2
H-14	6	1841	Fragment		Crystal quartz	0.2
H-14	6	1842	Fragment		Crystal quartz	0.2
H-14	6	1843	Fragment		Crystal quartz	0.2
H-14	6	1844	Fragment		Crystal quartz	0.2
H-14	6	1845	Fragment		Crystal quartz	0.2
H-14	6	1846	Fragment		Crystal quartz	0.2
H-14	6	1847	Fragment		Crystal quartz	0.2
H-14	6	1848	Fragment		Crystal quartz	0.2
H-14	6	1849	Fragment		Crystal quartz	0.2
H-14	6	1850	Fragment		Crystal quartz	0.2
H-14	6	1851	Fragment		Crystal quartz	0.2
H-14	6	1852	Fragment		Crystal quartz	0.2
H-14	6	1853	Fragment		Crystal quartz	0.2
H-14	6	1854	Fragment		Crystal quartz	0.2
H-14	6	1855	Fragment		Crystal quartz	0.2
H-14	6	1856	Fragment		Crystal quartz	0.2
H-14	6	1857	Fragment		Crystal quartz	0.2
H-14	6	1858	Fragment		Crystal quartz	0.2
H-14	6	1859	Fragment		Crystal quartz	0.2
H-14	6	1860	Fragment		Crystal quartz	0.2
H-14	6	1861	Fragment		Crystal quartz	0.2
H-14	6	1862	Fragment		Crystal quartz	0.2
H-14	6	1863	Fragment		Crystal quartz	0.2
H-14	6	1864	Fragment		Crystal quartz	0.2
H-14	6	1865	Fragment		Crystal quartz	0.2
H-14	6	1866	Fragment		Crystal quartz	0.2
H-14	6	1867	Fragment		Crystal quartz	0.2
H-14	6	1868	Fragment		Crystal quartz	0.2
H-14	6	1869	Fragment		Crystal quartz	0.2
H-14	6	1870	Fragment		Crystal quartz	0.2
H-14	6	1871	Fragment		Crystal quartz	0.2
H-14	6	1872	Fragment		Crystal quartz	0.2
H-14	6	1873	Fragment		Crystal quartz	0.2
H-14	6	1874	Fragment		Crystal quartz	0.2
H-14	6	1875	Fragment		Crystal quartz	0.2
H-14	6	1876	Fragment		Crystal quartz	0.2
H-14	6	1877	Fragment		Crystal quartz	0.2
H-14	6	1878	Fragment		Crystal quartz	0.2
H-14	6	1879	Fragment		Crystal quartz	0.2
H-14	6	1880	Fragment		Crystal quartz	0.2
H-14	6	1881	Fragment		Crystal quartz	0.2
H-14	6	1882	Fragment		Crystal quartz	0.2
H-14	6	1883	Fragment		Crystal quartz	0.2
H-14	6	1884	Fragment		Crystal quartz	0.2
H-14	6	1885	Fragment		Crystal quartz	0.2
H-14	6	1886	Fragment		Crystal quartz	0.2
H-14	6	1887	Fragment		Crystal quartz	0.2
H-14	6	1888	Fragment		Crystal quartz	0.2
H-14	6	1889	Fragment		Crystal quartz	0.2
H-14	6	1890	Fragment		Crystal quartz	0.2
H-14	6	1891	Fragment		Crystal quartz	0.2
H-14	6	1892	Fragment		Crystal quartz	0.2
H-14	6	1893	Fragment		Crystal quartz	0.2
H-14	6	1894	Fragment		Crystal quartz	0.2
H-14	6	1895	Fragment		Crystal quartz	0.2
H-14	6	1896	Fragment		Crystal quartz	0.2
H-14	6	1897	Fragment		Crystal quartz	0.2
H-14	6	1898	Fragment		Crystal quartz	0.2
H-14	6	1899	Fragment		Crystal quartz	0.2
H-14	6	1900	Fragment		Crystal quartz	0.2
H-14	6	1901	Fragment		Crystal quartz	0.2
H-14	6	1902	Fragment		Crystal quartz	0.2
H-14	6	1903	Fragment		Crystal quartz	0.2
H-14	6	1904	Fragment		Crystal quartz	0.2
H-14	6	1905	Fragment		Crystal quartz	0.2
H-14	6	1906	Fragment		Crystal quartz	0.2
H-14	6	1907	Fragment		Crystal quartz	0.2
H-14	6	1908	Fragment		Crystal quartz	0.2
H-14	6	1909	Fragment		Crystal quartz	0.2
H-14	6	1910	Fragment		Crystal quartz	0.2
H-14	6	1911	Fragment		Crystal quartz	0.2
H-14	6	1912	Fragment		Crystal quartz	0.2
H-14	6	1913	Fragment		Crystal quartz	0.2
H-14	6	1914	Fragment		Crystal quartz	0.2
H-14	6	1915	Fragment		Crystal quartz	0.2
H-14	6	1916	Fragment		Crystal quartz	0.2
H-14	6	1917	Fragment		Crystal quartz	0.2
H-14	6	1918	Fragment		Crystal quartz	0.2
H-14	6	1920	Fragment		Crystal quartz	0.2
H-14	6	1921	Fragment		Milky quartz	14.4	0-25
H-14	6	1922	Fragment		Crystal quartz	4.3
H-14	6	1923	Fragment	Proximal	Rose quartz	24.6	0-25
H-14	6	1925	Fragment	Proximal	Milky quartz	5.2
H-14	6	1926	Fragment	Distal	Crystal quartz	1.5
H-14	6	1927	Fragment	Mesial	Crystal quartz	1.8
H-14	6	1930	Flake	Intact	Milky quartz	3.2		20.65	19.46	15.91	19.08	19.46	5.68	5.68	15.85	6.88	flat	3	2	unidirectional	step
H-14	6	1931	Flake	Intact	Milky quartz	9.5		32.39	17.74	11.95	17.74	15.01	15.29	15.29	8	11.27	Complex	3	2	unidirectional	step
H-14	6	1932	Fragment	Proximal	Crystal quartz	3.3
H-14	6	1933	Fragment		Crystal quartz	39.9
H-14	6	1934	Fragment	Proximal	Crystal quartz	4.5
H-14	6	1935	Fragment		Crystal quartz	0.5
H-14	6	1938	Flake	Intact	Milky quartz	4		24.26	18.49	14.61	18.49	14.51	9.41	9.41	10.65	8.56	flat	3	1	multidirectional	hinge
H-14	6	1939	Fragment	Proximal	Crystal quartz	6.5
H-14	6	1940	Flake	Intact	Crystal quartz	1.5		19.08	15.13	13.75	15.13	10.77	6.58	2.77	11.89	4.7	Complex	2	1	multidirectional	hinge
H-14	6	1941	Fragment		Crystal quartz	9
H-14	6	1942	Flake	Intact	Milky quartz	4.6		30.48	18.39	16.29	18.39	14.93	8.49	8.49	16.32	7.43	flat	2	1	unidirectional	crushed
H-14	6	1943	Flake	Intact	Milky quartz	38.5		37.63	46.72	43.55	46.72	36.28	20.85	20.85	34.47	12.65	flat	4	3	multidirectional	hinge
I-14	6	1945	Flake	Intact	Crystal quartz	8.6		39.07	21.59	20.18	21.59	15.63	8.99	7.24	13.78	5.83	crushed	3	1	multidirectional	axial
I-14	6	1946	Fragment	Mesial	Crystal quartz	1.4
I-14	6	1947	Fragment	Proximal	Crystal quartz	5.6
I-14	6	1949	Flake	Intact	Crystal quartz	3.4		29.14	12.9	11.9	12.9	12.31	8.14	8.14	10.12	7.53	flat	2	1	unidirectional	feather
I-14	6	1950	Flake	Intact	Milky quartz	163.4	100	81.69	56.32	47.31	55.67	56.32	29.11	29.11	31.1	10.6	Cortical				axial
I-14	6	1951	Flake	Intact	Crystal quartz	17.8	0-25	32.19	28.07	28.07	26.86	16.18	16.96	15.85	25.9	13.39	crushed	4	2	multidirectional	hinge
I-14	6	1952	Flake	Intact	Milky quartz	10.6		35.68	17.86	17.86	17.15	14.22	17.49	12.06	16.44	12.78	Complex	3	1	multidirectional	hinge
I-14	6	1953	Flake	Intact	Milky quartz	0.8		20.04	9.98	7.64	9.98	7.73	5.23	5.23	5.16	1.6	Cortical	2	1	unidirectional	feather	half pebble
I-14	6	1954	Fragment		Milky quartz	2.2
H-14	7	1955	Flake	Intact	Chert	4		33.18	26.46	21.63	26.46	7.83	7.66	7.66	12.96	4	crushed	3	2	multidirectional	step
H-14	7	1956	Fragment	Proximal	Milky quartz	10
H-14	7	1957	Flake	Intact	Milky quartz	9.8		33.45	23.75	21.5	23.75	20.3	11.94	11.94	11.64	5.94	Cortical	2	1	unidirectional	hinge
H-14	7	1958	Flake	Intact	Milky quartz	2.8		28.78	14.68	9.69	13.42	14.68	6.61	6.61	5.78	2.73	flat	2	1	unidirectional	hinge
H-14	7	1959	Flake	Intact	Milky quartz	1.5		22.27	16.74	12.38	16.74	10.08	4.69	4.69	7.42	3.32	flat	2	1	unidirectional	feather
H-14	7	1960	Flake	Intact	Milky quartz	7.2		23.28	34.64	34.64	28.85	22.09	10.21	10.21	19.29	6.18	flat	3	1	multidirectional	hinge
H-14	7	1961	Flake	Intact	Milky quartz	0.9		19.1	11.89	9.63	11.08	7.88	3.8	3.8	6.66	2.25	Cortical	2	1	unidirectional	step
H-14	7	1962	Flake	Intact	Milky quartz	6.6	25-50	27.82	28.49	21.57	28.49	13.09	8.3	8.3	12.03	7.39	flat	1	1	unidirectional	axial
H-14	7	1963	Flake	Intact	Milky quartz	2		17.31	20.06	20.06	17.65	11.82	6	6	18.3	5.99	flat	2	1	unidirectional	axial
H-14	7	1964	Flake	Intact	Milky quartz	4		26.48	16.1	12.83	16.1	8.45	9.26	9.26	9.05	5.75	flat	3	1	multidirectional	hinge
H-14	7	1965	Flake	Intact	Milky quartz	1.1		19.3	11.51	11.51	11.38	10.55	4.82	4.82	4.95	2.72	crushed	2	1	unidirectional	step
H-14	7	1966	Flake	Intact	Crystal quartz	1.6		16.07	24.66	20.44	24.66	22.91	2.79	2.79	8.76	2.46	Cortical	1		unidirectional	step
H-14	7	1967	Flake	Intact	Crystal quartz	6.7		39.85	18.73	15.32	18.73	12.59	9.63	9.63	11.21	4.84	Complex	3	2	unidirectional	feather
H-14	7	1968	Flake	Intact	Crystal quartz	3.2		23.72	13.76	12.02	13.76	10.74	11	11	5.79	1.76	Cortical	6	1	multidirectional	axial
H-14	7	1969	Flake	Intact	Crystal quartz	4.7		33.89	15.86	15.86	14.08	9.3	10.61	10.61	6.81	3.75	Point	4	1	unidirectional	plunging
H-14	7	1970	Flake	Intact	Crystal quartz	0.8		19.12	9.48	8.03	9.48	6.74	4.44	4.44	4.6	1.19	Point	3	1	unidirectional	feather
H-14	7	1971	Flake	Intact	Crystal quartz	1.9		23.61	20.68	12.81	15.85	20.68	3.67	3.67	4.6	2.33	Complex	3	1	multidirectional	step
H-14	7	1972	Flake	Intact	Crystal quartz	1.3		17.47	11.72	9.34	10.65	11.72	7.43	7.43	8.14	5.57	flat	4	1	multidirectional	feather
H-14	7	1973	Flake	Intact	Crystal quartz	1.5	100	22.12	10.02	6.91	10.02	9.28	6.81	6.81	7.46	4.41	Complex
H-14	7	1974	Fragment	Proximal	Crystal quartz	1.7
H-14	7	1975	Flake	Intact	Crystal quartz	0.6	0-25	16.21	16.71	7.81	16.71	7.51	4.4	4.4	5.84	1.72	Cortical	4	3	unidirectional	feather
H-14	7	1976	Flake	Intact	Crystal quartz	2.1	75-100	21.31	13.35	12.47	13.35	9.84	5.93	5.93	10.66	3.1	flat	1	1	unidirectional	feather
H-14	7	1977	Flake	Intact	Crystal quartz	1.3	75-100	20.91	13.99	11.07	12.49	13.99	5.87	5.87	7.57	3.57	Double	1		unidirectional	step
H-14	7	1978	Flake	Intact	Crystal quartz	1.4	50-75	16.96	12.56	11.16	12.56	9.84	6.64	6.64	8.64	2.03	Cortical	3	1	multidirectional	axial
I-14	7	1980	Flake	Intact	Milky quartz	4.1		38.63	21.27	16.19	21.27	12.84	5.38	5.38	8.38	3.51	Cortical	2	1	unidirectional	hinge
I-14	7	1981	Flake	Intact	Milky quartz	2.3		23.75	23.16	23.16	23.12	14.68	5.1	5.1	14.56	3.67	flat	4	2	multidirectional	feather
I-14	7	1982	Flake	Intact	Rose quartz	7.5	50-75	26.58	23.56	23.56	21.3	17.72	11.75	11.75	19.04	10.06	flat	1	1	unidirectional	crushed
I-14	7	1983	Flake	Intact	Rose quartz	4.7
I-14	7	1984	Fragment	Longitudinal	Rose quartz	0.3
I-14	7	1985	Flake	Intact	Crystal quartz	0.6		15.85	12.47	8.36	12.47	8.21	4.02	4.02	7.32	3.55	flat	5	3	multidirectional	hinge
I-14	7	1986	Flake	Intact	Crystal quartz	1.2		20.14	14.13	14.13	13.32	6.96	4.69	4.69	5.71	2.35	Cortical	3	2	multidirectional	feather
I-14	7	1987	Flake	Intact	Crystal quartz	0.7		19.26	14.89	14.89	9.88	6.45	3.26	3.26	6.33	2.25	crushed	1		unidirectional	feather
I-14	7	1988	Flake	Intact	Crystal quartz	3.7	0-25	23.83	22.94	14.88	18.4	22.94	7.87	7.87	12.04	4.68	flat	2		multidirectional	feather
I-14	7	1989	Flake	Intact	Crystal quartz	1		20.66	12.29	7.53	12.29	8.49	4.5	4.5	2.64	1.4	Cortical	4	1	multidirectional	step
I-14	7	1990	Flake	Intact	Crystal quartz	0.3		12.15	11.33	6.69	11.33	7.4	2.73	2.73	5.62	3	flat	2	1	unidirectional	feather
I-14	7	1991	Flake	Intact	Crystal quartz	0.2		14.3	7.49	6.78	7.49	5.53	1.78	1.78	5.13	2.28	flat	4	3	multidirectional	feather
I-14	7	1992	Flake	Intact	Crystal quartz	0.7		16.87	12.99	12.99	9.92	8.86	4.09	1.99	8.31	4.09	Complex	2	1	unidirectional	step
I-14	7	1993	Flake	Intact	Crystal quartz	0.2		14.07	5.15	3.31	4.93	5.15	2.33	2.33	1.06	1	Point	3	2	unidirectional	hinge
I-14	7	1994	Flake	Intact	Crystal quartz	0.5		18.72	8.55	7.38	8.55	6.98	3.02	3.02	3.41	1.88	Complex	4	3	multidirectional	feather
I-14	7	1995	Debris		Crystal quartz	0.2
H-14	7	1996	Fragment	siret x1	Crystal quartz	0.2
H-14	7	1997	Fragment	siret x1	Veiny quartz	0.8
I-14	7	1998	Fragment	siret x1	Milky quartz	0.7
I-14	7	1999	Fragment	siret x1	Milky quartz	0.7
I-14	7	2000	Fragment	siret x1	Crystal quartz	0.3
I-14	7	2001	Fragment	siret x1	Crystal quartz	0.5
I-14	7	2002	Fragment		Crystal quartz	0.2
I-14	7	2003	Fragment	siret x1	Crystal quartz	0.4
H-14	7	2004	Fragment	Proximal	Milky quartz	2.9
H-14	7	2005	Fragment	Proximal	Milky quartz	20.1
H-14	7	2006	Fragment	Proximal	Milky quartz	2.4
H-14	7	2007	Fragment	Proximal	Milky quartz	3.3
H-14	7	2008	Fragment	Proximal	Milky quartz	2.7
H-14	7	2009	Fragment	Proximal	Milky quartz	2.8
H-14	7	2010	Fragment	Proximal	Milky quartz	1.1
H-14	7	2011	Fragment	Proximal	Milky quartz	1.2
H-14	7	2012	Fragment	Proximal	Milky quartz	2.2
H-14	7	2013	Fragment	Proximal	Milky quartz	1.3
H-14	7	2014	Fragment	Proximal	Crystal quartz	1.1
H-14	7	2015	Fragment	Proximal	Crystal quartz	1.4
[truncated: 1,520 more rows]

## Sheet: Holocene cores
Square	Context	Artefact ID	Type	Technology	Raw material	Weight	Cortex %	Longest dimension	Length	Max width	1/4 width	Medial width	3/4 width	Max thickness	Medial thickness	Observation
H-14	2	7	Core	Bipolar vertical	Milky quartz	11.6		32.68	30.59	26.52	26.52	24.11	12.91	14.57	14.57
H-14	2	127	Core	Bipolar vertical	Milky quartz	22.9	75-100	36.18	33.11	27.27	20.46	32.11	11.37	20.46
H-14	2	128	Core	Unidirectional	Grainy quartz	38.8	75-100	37.29	29.74	43.46				25.55
H-14	2	131	Core fragment	Bipolar	Milky quartz	14.3
H-14	2	135	Core	Bipolar vertical	Crystal quartz	7.9		34.48	22.55	26.57	12.94	24.75	10.96	12.94
H-14	2	141	Core fragment	Bipolar	Veiny quartz	12.5
H-14	2	152	Core	Bipolar vertical	Milky quartz	7.1	0-25	35.44	26.16	35.26				14.81
H-14	2	153	Core fragment	Bipolar	Crystal quartz	0.7
H-14	3	321	Core	Bipolar horizontal	Crystal quartz	4.6	0-25	24.75	24.75	16.55	16.55	14.26	10.97	10.42	10.24
H-14	3	428	Core fragment	Bipolar	Milky quartz	42.7	0-25
H-14	3	430	Core	Bipolar vertical	Crystal quartz	3.7
H-14	3	435	Core fragment	Bipolar	Crystal quartz	6.3
H-14	3	433	Pebble		Crystal quartz	81.8
H-14	4	917	Core	Bipolar vertical	Milky quartz	8		24.46	22.48	20.1				12.96
H-14	4	918	Core fragment	Bipolar	Crystal quartz	16.6
H-14	4	919	Core fragment	Bipolar	Crystal quartz	20.6	25-50
H-14	4	920	Core	Bipolar orthogonal	Crystal quartz	20.7		34.9	34.14	30.4				20.18
H-14	4	921	Core	Bipolar vertical	Milky quartz	14.9		45.6	42.75	19.8				17.43
H-14	4	922	Core	Bipolar vertical	Milky quartz	35.2		42	37.89	38.6				25.7
H-14	4	923	Core	Bipolar orthogonal	Crystal quartz	19.9		35.12	28.25	25.61				25.28
H-14	4	924	Core fragment	Bipolar	Crystal quartz	16.8
H-14	4	927	Core	Bipolar vertical	Crystal quartz	6.8
H-14	4	928	Core fragment	Bipolar	Crystal quartz	16.1
H-14	4	929	Core fragment	Bipolar	Crystal quartz	13.4
H-14	4	930	Core fragment	Bipolar	Crystal quartz	13.9
I-14	4	933	Core	Bipolar vertical	Milky quartz	66	50-75	43.9	37.01	38.84				32.7
H-14	5	1555	Core fragment	Bipolar	Crystal quartz	7.8
H-14	6	1924	Core fragment	Bipolar	Crystal quartz	5.8
H-14	6	1928	Core	Bipolar vertical	Milky quartz	15.7	100	28.22	28.22	34.4	33.03	29.59	27.56	17.58	15.04	exhausted
H-14	6	1929	Pebble		Crystal quartz	103.2
H-14	6	1936	Core	Bipolar vertical	Crystal quartz	21.9
H-14	6	1937	Core	Bipolar vertical	Crystal quartz	10.3
H-14	6	1944	Core	Bipolar vertical	Crystal quartz	18.5
I-14	6	1948	Core	Bipolar vertical	Crystal quartz	78.3
I-14	6	1955	Pebble		Grainy quartz	77.4
H-14	6	1956	Core	Bipolar orthogonal	Crystal quartz	38.3		38.31	37.52	47.63				21.25
I-14	6	1957	Pebble		Grainy quartz	161.7		81.51	76.43	53.66				30.83
I-14	6	1958	Core	Bipolar orthogonal	Crystal quartz	17.8	0-25	33.12	32.54	27.74				17.63
H-14	6	1959	Core fragment	Bipolar	Crystal quartz	18.3
H-14	6	1960	Core	Bipolar vertical	Milky quartz	9.4		33.08	32.5	18.45				15.16
H-14	6	1961	Core fragment	Bipolar	Crystal quartz	6.6
I-14	6	1962	Core fragment	Bipolar	Milky quartz	10.5
H-14	6	1963	Core fragment	Bipolar	Milky quartz	21.2
H-14	6	1964	Core fragment	Bipolar	Crystal quartz	9.4
I-14	7	1979	Core	Bipolar vertical	Milky quartz	52.1		44.25	44.25	49.37	49.37	42.26	30.2	22.25	22.25
H-14	7	2098	Pebble		Grainy quartz	5.6
H-14	7	2099	Core fragment	Bipolar	Milky quartz	9
I-14	7	2103	Core fragment	Bipolar	Crystal quartz	4.4
I-14	7	2105	Core fragment	Bipolar	Crystal quartz	9.9
I-14	7	334	Core	Bipolar vertical	Crystal quartz	8.7		23.04	16.96	20.06				17.62
I-14	8	77	Core	bipolar horizontal	Crystal quartz	19.4	50-75	36.12	33.04	34.99	23.1	29.16	21.73	17	14.02
I-14	8	240	Core fragment	Bipolar	Crystal quartz	4.8
I-14	8	241	Core	Unidirectional	Crystal quartz	8.2	25-50	27.59	22.84	17.6				21.1
I-14	8	243	Core fragment	Bipolar	Milky quartz	16.1
I-14	8	244	Core	Bipolar orthogonal	Milky quartz	15.5		31.21	24.85	32				18.57
I-14	8	245	Core	Bipolar vertical	Milky quartz	6.6
I-14	8	246	Core fragment	Bipolar	Rose quartz	19.9	25-50
I-14	8	477	Core fragment	Bipolar	Milky quartz	15.6
I-14	8	478	Core	Bipolar vertical	Milky quartz	20.7		38.06	35.46	25.66				20.63
I-14	8	479	Core	Bipolar orthogonal	Milky quartz	11.5		27.92	24.45	15.21				13.37
I-14	8	482	Core fragment	Bipolar	Crystal quartz	3.2
I-14	8	757	Core	Bipolar vertical	Milky quartz	2.9		23.1	22.12	11.86				8.71
I-14	8	760	Core	Bipolar vertical	Milky quartz	2.2
I-14	8	761	Core	Bipolar orthogonal	Crystal quartz	18.9		35.65	32.54	28.08				19.31
I-14	8	762	Core fragment	Bipolar	Crystal quartz	3.5
I-14	8	848	Core	Bipolar horizontal	Crystal quartz	7.4		23.29	19.77	28.32	21.63	24.65	16	12.02	10.27
I-14	8	850	Core	Bipolar horizontal non axial	Milky quartz	18.9		34.22	25.02	27.15				19
I-14	8	871	Core fragment	Bipolar	Milky quartz	66.5
I-14	8	872	Core	Bipolar orthogonal	Milky quartz	47.9		47.9	38.08	38.62	33.26	31.73	27.3	22.71	21.39
I-14	8	876	Core	Bipolar vertical	Milky quartz	24.3		45.26	43.47	32.7	26.69	31.32	20.47	15.56	14.36
H-14	8	880	Core	Bipolar vertical	Crystal quartz	5.7		20.77	20.08	20.64	17.9	19.29	15.75	11.39	10.22
H-14	8	882	Core	Bipolar vertical	Milky quartz	21.5		41.1	38.49	25.51	15.67	20.7	14.13	24.26	17
I-14	8	904	Core	Bipolar vertical	Crystal quartz	4.7
I-14	8	905	Pebble		Milky quartz	16.3
I-14	27	201	Core	Bipolar + uni abrupt	Milky quartz	15
I-14	27	202	Core fragment	Bipolar	Crystal quartz	18.6
I-14	27	203	Core fragment	Bipolar	Crystal quartz	1.8
I-14	27	204	Core fragment	Bipolar	Crystal quartz	5.6
I-14	27	205	Core	Bipolar vertical	Crystal quartz	4.4		24.26	23.37	17.67				11.62
I-14	27	206	Core	Bipolar vertical	Milky quartz	10.5	0-25	32.41	29.86	22.4				15.15
I-14	27	207	Core fragment	Bipolar	Milky quartz	8.7
I-14	27	208	Core fragment	Bipolar	Rose quartz	7.5
I-14	27	209	Core fragment	Bipolar	Crystal quartz	1.4
I-14	7	349	Pebble		Crystal quartz	3

## Sheet: Terminal Pleistocene flake+frag
Bag	Context	Artefact ID	Type	Condition	Raw material	Weight	Cortex %	Length	Max width	1/4 width	Medial width	3/4 width	Max width	Medial thickness	SP width	SP thickness	SP type	# dorsal scars	# parallel arrises	Scar orientation	Termination	Observation
H-14	9	1	Flake	Intact	Chert	0.4		18.2	14.04	9.97	12.96	11.98	2.45	2.21	8.85	1.53	Complex	2	1	Bidirectional	Crushed
H-14	9	2	Flake	Intact	Crystal quartz	0.3		14.57	9.17	5.55	7.16	9.1	2.75	1.71	3.7	0.86	Abraded/crushed	5	3	Bidirectional	Crushed
H-14	9	3	Flake	Intact	Crystal quartz	0.4		14.73	9.1	5.43	8.18	7.13	4.18	3.33	3.98	1.87	Broken	6	1	Unidirectional	Hinge
H-14	9	4	Flake	Intact	Crystal quartz	0.4		15.56	9.26	6.15	8.36	8.79	3.7	2.06	4.59	1.21	Complex	4	1	Bidirectional	Axial
H-14	9	5	Flake	Intact	Crystal quartz	2.9		23.62	16.73	13.39	15.74	16.5	7.06	6.76	8.5	4.31	Abraded/crushed	11	4	Unidirectional	Axial
H-14	9	6	Flake	Intact	Crystal quartz	0.7		20.56	16	11.86	13.8	7.19	2.98	1.86	7.21	1.94	Double	4	3	Bidirectional	Crushed
H-14	9	7	Flake	Intact	Crystal quartz	2.2		26.19	10.3	9.42	8.34	6.63	11.64	7.5	8.66	6.76	Complex	2	1	Bidirectional	Axial
H-14	9	8	Flake	Intact	Crystal quartz	2.5	0-25	21.39	13.52	9.79	11.48	12.61	8.29	5.69	5.54	3.28	Point	8	2	Unidirectional	Axial
H-14	9	9	Flake	Intact	Crystal quartz	1.1		13.98	14.45	11.36	12.39	12.85	5.83	5.45	8.19	3.45	Complex	6	1	Unidirectional	Hinge
H-14	9	10	Flake	Intact	Crystal quartz	1.4		19.27	14.45	10.13	11.43	10.69	5.96	5.22	8.25	5.21	Complex	7	1	Unidirectional	Feather
H-14	9	11	Flake	Intact	Crystal quartz	0.5		13.47	14.08	6.42	9.26	13.86	3	2.65	5.67	2.51	Flat	3	1	Bidirectional	Crushed
H-14	9	12	Flake	Intact	Crystal quartz	1.2		22.7	18.12	13.67	15.6	13.75	4.69	2.82	8.52	2.75	Broken	3	1	Bidirectional	Crushed
H-14	9	13	Flake	Intact	Crystal quartz	0.6		11.67	14.83	11.56	14.51	14.35	3.64	2.65	7.58	1.9	Complex	4	2	Bidirectional	Crushed
H-14	9	14	Flake	Intact	Crystal quartz	1.8		23.47	20.96	14.12	18.94	9.36	4.54	3.7	8.55	2.48	Abraded/crushed	5	3	Bidirectional	Feather
H-14	9	15	Flake	Intact	Crystal quartz	1.1		17.76	15.65	12.61	12.58	13.41	2.71	2.18	8.98	1.93	Flat	6	2	Unidirectional	Feather
H-14	9	16	Flake	Intact	Crystal quartz	0.2		13.29	10.8	5.94	10.53	7.8	2.05	1.75	3.75	1.23	Point	3	2	Bidirectional	Feather
H-14	9	17	Flake	Intact	Crystal quartz	1.2		16.88	13.94	10.42	13.16	5.96	6.59	4.57	6.55	3.39	Abraded/crushed	7	2	Unidirectional	Crushed
H-14	9	18	Flake	Intact	Crystal quartz	0.4		13.25	12.62	11.25	8.87	7.2	3.14	2.83	7.64	1.69	Flat	5	3	Unidirectional	Axial
H-14	9	19	Flake	Intact	Crystal quartz	0.6		18.5	10.05	8.42	8.52	4.82	3.26	2.38	5.51	2.35	Abraded/crushed	4	1	Bidirectional	Axial
H-14	9	20	Flake	Intact	Crystal quartz	3.4		23.69	18.72	15.52	15.2	11.83	7.99	6.08	4.74	3.77	Broken	6	3	Bidirectional	Step
H-14	9	21	Flake	Intact	Crystal quartz	1.9		22.44	14.9	7.78	12.2	14.31	6.58	4.14	3.91	2.8	Point	4	1	Bidirectional	Axial
H-14	9	22	Flake	Intact	Crystal quartz	0.6		15.35	8.65	4.51	5.2	3.61	6.09	5.86	1.42	1.24	Point	6	2	Unidirectional	Axial
H-14	9	23	Flake	Intact	Crystal quartz	0.8		17.39	12.37	11.98	11.01	6.48	5.07	3.29	10.42	4.11	Complex	4	2	Bidirectional	Axial
H-14	9	24	Debris		Crystal quartz	0.5
H-14	9	25	Fragment	siret x2	Crystal quartz	2.6	0-25
H-14	9	26	Flake	Intact	Crystal quartz	1.5	0-25	18.91	19	14.81	16.32	17.69	6.95	3.85	9.87	4.34	Broken	2	1	Bidirectional	Axial
H-14	9	27	Flake	Intact	Crystal quartz	0.8		15.26	12.16	11.36	10.81	8.98	3.93	3.47	4.85	2.14	Broken	4	3	Bidirectional	Axial
H-14	9	28	Flake	Intact	Crystal quartz	1.2		22.79	13.73	11.01	10.81	6.83	4.95	3.05	5.89	1.6	Abraded/crushed	6	2	Unidirectional	Axial
H-14	9	29	Flake	Intact	Crystal quartz	0.6		14.56	17.22	10.87	12.18	17.03	3.76	1.8	9.62	2.9	Flat	3	1	Bidirectional	Crushed
H-14	9	30	Flake	Intact	Crystal quartz	0.5		15.82	9.47	9.07	8.72	6.15	3.34	2.83	6.9	2.08	Abraded/crushed	5	2	Unidirectional	Feather
H-14	9	31	Flake	Intact	Crystal quartz	0.7	0-25	15.62	9.94	7.22	8.13	9.06	4.69	4.3	4.77	1.19	Abraded/crushed	3	2	Bidirectional	Axial
H-14	9	32	Flake	Intact	Crystal quartz	0.8	0-25	13.48	12.82	6.29	9.17	10.75	7.03	5.1	2.75	2.2	Point	3	1	Unidirectional	Axial
H-14	9	33	Flake	Intact	Milky quartz	12.9	75-100	38.49	32.26	27.14	31.85	22.94	11	10.41	19.09	5.55	Flat	3	1	Bidirectional	Axial
H-14	9	34	Flake	Intact	Milky quartz	3.2		22.49	19.69	16.92	17.01	15.34	9.49	8.97	14.82	3.23	Broken	6	1	Unidirectional	Axial
H-14	9	35	Flake	Intact	Milky quartz	4.2		29.97	18.33	13.71	16.31	12	10.05	8.98	7.52	3.74	Complex	6	1	Unidirectional	Axial
H-14	9	36	Flake	Intact	Milky quartz	1.1		20.73	12.57	11.37	11.5	8.56	5.71	5.29	4.6	2.58	Point	6	2	Bidirectional	Axial
H-14	9	37	Fragment	Longitudinal	Milky quartz	5.8	0-25
H-14	9	38	Flake	Intact	Milky quartz	4.5	0-25	27.5	21.76	11.86	13.87	17.7	9.13	7.8	7.83	5.45	Complex	3	1	Bidirectional	Axial
H-14	9	39	Fragment	siret x1	Milky quartz	4.4
H-14	9	40	Flake	Intact	Milky quartz	4.3	0-25	21.6	20.21	13.96	18.23	11.93	10.82	10	9.28	3.23	Point	4	2	Bidirectional	Axial
H-14	9	41	Flake	Intact	Milky quartz	1.8		20.43	16.33	11.01	10.88	12.29	7.74	5.17	7.08	4.14	Complex	5	1	Bidirectional	Axial
H-14	9	42	Fragment	siret x3	Milky quartz	6.3	0-25
H-14	9	43	Flake	Intact	Milky quartz	1		17.55	15.29	12.62	15.49	13.44	4.43	3.94	7.31	3.37	Complex	5	1	Unidirectional	Axial
H-14	9	44	Flake	Intact	Rose quartz	1.1	0-25	18.65	16.35	9.44	13.03	15.17	4.33	2.82	5.91	2.56	Broken	2	1	Bidirectional	Crushed
H-14	9	45	Flake	Intact	Milky quartz	2.4		23.73	13.95	8.39	11.42	6.94	8.11	6.58	5.02	1.94	Flat	5	1	Unidirectional	Axial
H-14	9	46	Flake	Intact	Milky quartz	4.9	0-25	24.84	19.2	21.47	22.49	9.62	6.82	8.4	6.76	3.32	Point	2	1	Bidirectional	Hinge
H-14	9	47	Flake	Intact	Milky quartz	3.1		20.56	19.1	10.86	17.18	12.03	8.46	7.95	5	4.81	Point	6	1	Unidirectional	Axial
H-14	9	48	Flake	Intact	Milky quartz	1.4	0-25	16.48	14.24	13.69	12.75	11.49	6.29	5.06	12.71	5.3	Complex	4	1	Bidirectional	Crushed
H-14	9	49	Flake	Intact	Milky quartz	1.6		19.37	16.72	12.72	16.23	10.05	6.17	4.92	7.92	4.13	Flat	4	1	Bidirectional	Feather
H-14	9	50	Flake	Intact	Milky quartz	0.5		13.62	13.76	8.49	13.55	8.67	2.76	2.68	5.17	1.41	Broken	2	1	Bidirectional	Crushed
H-14	9	51	Fragment	Proximal	Grainy quartz	2.9	0-25
H-14	9	52	Flake	Intact	Milky quartz	0.9	50-75	21.07	12.37	8.26	11.34	13.7	4.71	2.54	6.14	2.34	Flat	1	1	Bidirectional	Feather
H-14	9	53	Flake	Intact	Milky quartz	0.5		18.54	8.68	7.65	8.49	7.38	3.36	2.74	4.2	1.45	lineal	2	1	Bidirectional	Feather
H-14	9	54	Flake	Intact	Milky quartz	2.9		24.96	17.11	15.99	14.49	13.76	7.86	5.47	11.15	6.01	Flat	3	1	Bidirectional	Feather
H-14	9	55	Flake	Intact	Milky quartz	2.7	0-25	26.17	16.4	10.85	12.23	7.19	8.74	8.01	12.32	2.31	Broken	2	1	Bidirectional	Axial
H-14	9	56	Flake	Intact	Milky quartz	1.6		21.25	12.46	9.02	12.19	10.94	6.42	5.15	7.21	4.89	Flat	3	1	Bidirectional	Axial
H-14	9	57	Flake	Intact	Milky quartz	1.1		17	12.99	11.68	11	9.35	4.8	4.24	9.11	3.06	Flat	3	1	Bidirectional	Axial
H-14	9	58	Flake	Intact	Milky quartz	1.7		14.58	15.63	13.94	12.74	14	6.74	6.31	10.67	4.51	Complex	2	1	Bidirectional	Axial
H-14	9	59	Flake	Intact	Milky quartz	1.2	0-25	16.28	15.01	9.85	12.77	12.69	4.76	4.15	3.6	2.14	lineal	1	1	Bidirectional	Crushed
H-14	9	60	Flake	Intact	Milky quartz	1.7		19.01	13.85	12.35	13.22	12.7	6.96	6.87	8.41	5.92	Flat	3	2	Bidirectional	Hinge
H-14	9	61	Splinter flake	Intact	Milky quartz	2.5		28.15	11.71	11.21	9.24	11.52	8.75	5.85	10.6	4.47	Broken	3	2	Bidirectional	Crushed
H-14	9	62	Flake	Intact	Milky quartz	0.8	0-25	13.57	10.43	7.22	10.22	8.23	5.25	3.41	3.61	3.1	Point	2	1	Bidirectional	Axial
H-14	9	63	Flake	Intact	Milky quartz	1.3		17.57	12.94	9.7	9.66	11.17	6.23	5.58	5.79	2.54	Point	3	2	Bidirectional	Step
H-14	9	64	Flake	Intact	Milky quartz	0.4		14.42	8.2	6.88	7.77	4.85	4.09	3.57	4.98	2.11	Point	2	1	Bidirectional	Crushed
H-14	9	65	Flake	Intact	Milky quartz	0.3		10.83	12.1	8.84	11.51	10.39	3.02	1.81	3.72	2.52	Point	2	1	Bidirectional	Crushed
H-14	9	66	Flake	Intact	Milky quartz	0.7		16.55	12.41	11.15	11.56	10.22	3.76	2.12	9.18	3.56	Flat	3	1	Bidirectional	Axial
H-14	9	67	Flake	Intact	Milky quartz	0.6		13.74	12.68	10.71	12.43	7.48	3.84	3.46	6.36	2.88	Flat	4	1	Bidirectional	Hinge
H-14	9	68	Flake	Intact	Milky quartz	3.4		32.93	14.97	14.92	12.31	5.33	10.69	7.26	11.72	5.08	Flat	2	1	Bidirectional	Axial
H-14	9	69	Flake	Intact	Milky quartz	6.1		30.75	22.86	15.98	20.49	15.61	13.62	7.3	13.08	9.82	Flat	3	1	Bidirectional	Feather
H-14	9	70	Flake	Intact	Milky quartz	5.5		36.83	17.18	13.46	9.44	9.2	13.95	11.4	17.12	10.1	Flat	4	3	Bidirectional	Axial
H-14	9	71	Flake	Intact	Milky quartz	1.1	0-25	16.14	12.65	11.47	12.2	11.44	5.47	4.09	7.27	2.62	Flat	2	1	Bidirectional	Axial
H-14	9	72	Flake	Intact	Milky quartz	1.1	75-100	16.31	10.66	7.59	8.24	8.92	6.39	5.77	4.78	3.23	Point	1	1	Bidirectional	Axial
H-14	9	73	Flake	Intact	Crystal quartz	0.4		13.73	6.94	5.36	6.75	5.89	3.91	3.24	4.72	2.28	Complex	4	1	Bidirectional	Step
H-14	9	74	Flake	Intact	Crystal quartz	0.3		12.13	10.23	6.1	8.86	8.22	2.79	2.31	4.13	1.59	Point	6	2	Unidirectional	Feather
H-14	9	75	Flake	Intact	Crystal quartz	0.3		12.47	8.93	6.86	8.14	8.02	2.33	2.13	3.46	2.11	Flat	4	1	Unidirectional	Feather
H-14	9	76	Flake	Intact	Crystal quartz	0.2		12.15	10.01	6.84	9.36	6.22	1.6	0.93	2.7	1.31	Point	4	1	Bidirectional	Crushed
H-14	9	77	Flake	Intact	Crystal quartz	0.3		10.59	9.62	6.8	9.05	5.4	2.89	2.51	5.17	2.47	Complex	3	1	Bidirectional	Axial
H-14	9	78	Flake	Intact	Crystal quartz	0.3		14.12	9.44	5.65	8.01	7.99	2.87	1.81	3.11	2.07	Point	1	1	Bidirectional	Crushed
H-14	9	79	Debris		Crystal quartz	0.3
H-14	9	80	Debris		Crystal quartz	0.3
H-14	9	81	Flake	Intact	Crystal quartz	0.3		12.24	9.14	7.56	6.5	6.92	2.85	1.97	4.51	1.95	Complex	4	1	Unidirectional	Axial
H-14	9	82	Debris		Crystal quartz	0.4
H-14	9	83	Debris		Crystal quartz	0.2
H-14	9	84	Flake	Intact	Milky quartz	0.4		15.3	10.79	9.62	8.03	5.84	2.52	2.46	6.77	1.74	Complex	5	1	Bidirectional	Feather
H-14	9	85	Debris		Milky quartz	0.4
H-14	9	86	Flake	Intact	Milky quartz	0.9	0-25	16.8	11.4	7.28	9.86	9.14	5.58	5.37	2.71	1.74	Point	2	1	Bidirectional	Crushed
H-14	9	87	Flake	Intact	Milky quartz	0.5		13.16	13.87	8.94	11.83	8.47	3.84	3.67	4.71	2.54	Flat	5	1	Unidirectional	Axial
H-14	9	88	Flake	Intact	Milky quartz	0.4		17.26	8.32	4.79	6.94	7.78	3.2	2.68	1.62	1.61	Point	4	1	Bidirectional	Feather
H-14	9	89	Flake	Intact	Milky quartz	0.3		12.1	7.64	6.78	7.47	6.01	4.98	3.91	5.05	3.33	Complex	5	2	Bidirectional	Axial
H-14	9	90	Flake	Intact	Milky quartz	0.5		15.12	9.51	7.5	8.58	5.28	4.97	3.42	6.59	4.53	Double	2	1	Bidirectional	Crushed
H-14	9	91	Flake	Intact	Milky quartz	0.2		11.84	8.25	5.44	7.33	5.75	3.56	3.33	4.73	1.85	Complex	3	1	Bidirectional	Axial
H-14	9	92	Flake	Intact	Crystal quartz	1
H-14	9	93	Fragment	Longitudinal	Crystal quartz	0.6
H-14	9	94	Fragment	Longitudinal	Milky quartz	0.5
H-14	9	95	Fragment	siret x1	Crystal quartz	2.4
H-14	9	96	Fragment	siret x1	Crystal quartz	1.4
H-14	9	97	Fragment	siret x1	Crystal quartz	1.2	75-100
H-14	9	98	Fragment	siret x1	Crystal quartz	0.7
H-14	9	99	Fragment	siret x1	Crystal quartz	0.6
H-14	9	100	Fragment	siret x1	Crystal quartz	0.6
H-14	9	101	Fragment	siret x1	Crystal quartz	0.5
H-14	9	102	Fragment	siret x1	Crystal quartz	0.8
H-14	9	103	Fragment	siret x1	Milky quartz	0.8
H-14	9	104	Fragment	siret x1	Milky quartz	0.2
H-14	9	105	Fragment	siret x1	Milky quartz	3.3
H-14	9	106	Fragment	Siret x3	Milky quartz	3.5
H-14	9	107	Fragment	siret x1	Milky quartz	1.1
H-14	9	108	Fragment	siret x1	Milky quartz	0.8
H-14	9	109	Fragment	siret x1	Milky quartz	0.5
H-14	9	110	Fragment	Longitudinal	Crystal quartz	1
H-14	9	111	Fragment	Longitudinal	Crystal quartz	0.5
H-14	9	112	Fragment	Longitudinal	Crystal quartz	0.4
H-14	9	113	Fragment	Longitudinal	Crystal quartz	0.8
H-14	9	114	Fragment	Longitudinal	Crystal quartz	0.4
H-14	9	115	Fragment	Longitudinal	Crystal quartz	0.5
H-14	9	116	Fragment	Longitudinal	Crystal quartz	0.4
H-14	9	117	Fragment	Longitudinal	Crystal quartz	0.4
H-14	9	118	Fragment	Longitudinal	Crystal quartz	0.2
H-14	9	119	Fragment	Longitudinal	Milky quartz	0.5
H-14	9	120	Fragment	Longitudinal	Milky quartz	0.7
H-14	9	121	Fragment	Longitudinal	Milky quartz	1.1
H-14	9	122	Fragment	Longitudinal	Milky quartz	1
H-14	9	123	Fragment	Longitudinal	Milky quartz	0.6
H-14	9	124	Fragment	Longitudinal	Milky quartz	10.7
H-14	9	125	Fragment	Longitudinal	Milky quartz	9.3
H-14	9	126	Fragment	Longitudinal	Milky quartz	7.2
H-14	9	127	Fragment	Longitudinal	Milky quartz	0.8
H-14	9	129	Fragment	chunk	Milky quartz	28.2
H-14	9	130	Fragment		Milky quartz	6.4
H-14	9	131	Fragment		Crystal quartz	2.2	0-25
H-14	9	132	Fragment	Proximal	Crystal quartz	3.6
H-14	9	133	Fragment	Proximal	Crystal quartz	1.5
H-14	9	134	Fragment	Proximal	Crystal quartz	3.3
H-14	9	135	Fragment	Proximal	Crystal quartz	2
H-14	9	136	Fragment	Proximal	Crystal quartz	1
H-14	9	137	Fragment	Proximal	Crystal quartz	0.3
H-14	9	138	Fragment	Proximal	Crystal quartz	0.5
H-14	9	139	Fragment	Proximal	Crystal quartz	4.2
H-14	9	140	Fragment	Proximal	Crystal quartz	0.7
H-14	9	141	Fragment	Proximal	Crystal quartz	1.8
H-14	9	142	Fragment	Proximal	Crystal quartz	0.5
H-14	9	143	Fragment	Proximal	Crystal quartz	0.6
H-14	9	144	Fragment	Proximal	Crystal quartz	0.8
H-14	9	145	Flake	Intact	Crystal quartz	1
H-14	9	146	Fragment	Proximal	Crystal quartz	1
H-14	9	147	Fragment	Proximal	Crystal quartz	1
H-14	9	148	Fragment	Proximal	Crystal quartz	0.2
H-14	9	149	Fragment	Proximal	Crystal quartz	0.4
H-14	9	150	Fragment	Proximal	Crystal quartz	0.6
H-14	9	151	Fragment	Proximal	Crystal quartz	1.2
H-14	9	152	Fragment	Proximal	Crystal quartz	0.6
H-14	9	153	Fragment	Proximal	Crystal quartz	0.4
H-14	9	154	Fragment	Proximal	Crystal quartz	0.4
H-14	9	155	Fragment	Proximal	Crystal quartz	0.2
H-14	9	156	Fragment	Proximal	Crystal quartz	0.3
H-14	9	157	Fragment	Proximal	Crystal quartz	1
H-14	9	158	Fragment	Proximal	Crystal quartz	0.6
H-14	9	159	Fragment	Proximal	Crystal quartz	1.3
H-14	9	160	Fragment	Proximal	Crystal quartz	0.5
H-14	9	161	Fragment	Proximal	Crystal quartz	0.8
H-14	9	162	Fragment	Proximal	Crystal quartz	0.4
H-14	9	163	Fragment	Proximal	Crystal quartz	0.7
H-14	9	164	Fragment	Proximal	Crystal quartz	0.6
H-14	9	165	Fragment	Proximal	Crystal quartz	0.8
H-14	9	166	Fragment	Proximal	Crystal quartz	0.9
H-14	9	167	Fragment	Proximal	Crystal quartz	0.4
H-14	9	168	Fragment	Proximal	Crystal quartz	0.6
H-14	9	169	Fragment	Proximal	Crystal quartz	0.6
H-14	9	170	Fragment	Proximal	Crystal quartz	0.9
H-14	9	171	Fragment	Proximal	Crystal quartz	0.4
H-14	9	172	Fragment	Proximal	Crystal quartz	0.9
H-14	9	173	Fragment	Proximal	Crystal quartz	0.4
H-14	9	174	Fragment	Proximal	Crystal quartz	0.7
H-14	9	175	Fragment	Proximal	Crystal quartz	0.6
H-14	9	176	Fragment	Proximal	Crystal quartz	0.5
H-14	9	177	Fragment	Proximal	Crystal quartz	0.4
H-14	9	178	Fragment	Proximal	Crystal quartz	0.4
H-14	9	179	Fragment	Proximal	Crystal quartz	2.1
H-14	9	180	Fragment	Proximal	Crystal quartz	1
H-14	9	181	Fragment	Proximal	Crystal quartz	0.3
H-14	9	182	Fragment	Proximal	Crystal quartz	1
H-14	9	183	Fragment	Proximal	Crystal quartz	1.4
H-14	9	184	Fragment	Proximal	Crystal quartz	1.4
H-14	9	185	Fragment	Proximal	Crystal quartz	0.6
H-14	9	186	Fragment	Longitudinal	Crystal quartz	0.8
H-14	9	187	Fragment	Proximal	Crystal quartz	1.3
H-14	9	188	Fragment	Proximal	Crystal quartz	1.1
H-14	9	189	Fragment	Proximal	Crystal quartz	0.5
H-14	9	190	Fragment	Proximal	Crystal quartz	0.4
H-14	9	191	Fragment	Longitudinal	Crystal quartz	0.7
H-14	9	192	Fragment	Proximal	Crystal quartz	0.5
H-14	9	193	Fragment	Proximal	Crystal quartz	0.3
H-14	9	194	Fragment	Proximal	Crystal quartz	0.3
H-14	9	195	Fragment	Proximal	Crystal quartz	0.9
H-14	9	196	Fragment	Proximal	Crystal quartz	0.9
H-14	9	197	Fragment	Proximal	Crystal quartz	5
H-14	9	198	Fragment	Proximal	Crystal quartz	0.4
H-14	9	199	Fragment	Proximal	Crystal quartz	0.4
H-14	9	200	Fragment	Proximal	Crystal quartz	0.5
H-14	9	201	Fragment	Proximal	Crystal quartz	0.6
H-14	9	202	Fragment	Proximal	Crystal quartz	0.2
H-14	9	203	Fragment	Proximal	Crystal quartz	0.8
H-14	9	204	Fragment	Proximal	Crystal quartz	1.3
H-14	9	205	Fragment	Proximal	Crystal quartz	0.7
H-14	9	206	Fragment	Proximal	Crystal quartz	0.3
H-14	9	207	Fragment	Proximal	Crystal quartz	1
H-14	9	208	Fragment	Proximal	Crystal quartz	0.4
H-14	9	209	Debris		Crystal quartz	0.2
H-14	9	210	Fragment	Proximal	Crystal quartz	0.4
H-14	9	211	Fragment	Proximal	Crystal quartz	0.7
H-14	9	212	Fragment	Proximal	Crystal quartz	0.3
H-14	9	213	Fragment	Proximal	Crystal quartz	0.3	0-25
H-14	9	214	Fragment	Proximal	Crystal quartz	0.6
H-14	9	215	Fragment	Proximal	Milky quartz	3.9
H-14	9	216	Fragment	Proximal	Milky quartz	4
H-14	9	217	Fragment	Longitudinal	Milky quartz	1.8
H-14	9	218	Fragment	Proximal	Milky quartz	1.7
H-14	9	219	Fragment	siret x3	Milky quartz	1.2
H-14	9	220	Fragment	Proximal	Milky quartz	0.7
H-14	9	221	Fragment	Proximal	Milky quartz	0.7
H-14	9	222	Fragment	Proximal	Milky quartz	0.7
H-14	9	223	Fragment	Proximal	Milky quartz	2.2
H-14	9	224	Fragment	Proximal	Milky quartz	1.1
H-14	9	225	Fragment	Proximal	Milky quartz	1.1
H-14	9	226	Fragment	Proximal	Milky quartz	1.7
H-14	9	227	Fragment	Proximal	Milky quartz	3.6
H-14	9	228	Fragment	Proximal	Milky quartz	1.5
H-14	9	229	Fragment	Proximal	Milky quartz	1.6
H-14	9	230	Fragment	Proximal	Milky quartz	1.9
H-14	9	231	Fragment	Proximal	Milky quartz	3.5
H-14	9	232	Fragment	Proximal	Milky quartz	0.3
H-14	9	233	Fragment	Proximal	Milky quartz	0.6
H-14	9	234	Fragment	Proximal	Milky quartz	1.5
H-14	9	235	Fragment	Proximal	Milky quartz	5.3
H-14	9	236	Fragment	Proximal	Milky quartz	0.7
H-14	9	237	Fragment	Proximal	Milky quartz	0.6
H-14	9	238	Fragment	Proximal	Milky quartz	0.8
H-14	9	239	Fragment	Proximal	Milky quartz	0.4
H-14	9	240	Fragment	Proximal	Milky quartz	2
H-14	9	241	Fragment	Proximal	Milky quartz	3.1
H-14	9	242	Fragment	Proximal	Milky quartz	1.1
H-14	9	243	Fragment	Proximal	Milky quartz	1
H-14	9	244	Fragment	Proximal	Milky quartz	1.6
H-14	9	245	Flake	Intact	Milky quartz	1.4
H-14	9	246	Fragment	Proximal	Milky quartz	1.1
H-14	9	247	Fragment	Proximal	Milky quartz	1.1	50-75
H-14	9	248	Flake	Intact	Milky quartz	3.4
H-14	9	249	Fragment	Proximal	Milky quartz	1.1
H-14	9	250	Fragment	Proximal	Milky quartz	1.1
H-14	9	251	Fragment	Proximal	Milky quartz	2.8
H-14	9	252	Fragment	Proximal	Milky quartz	2.1
H-14	9	253	Fragment	Proximal	Milky quartz	1
H-14	9	254	Fragment	Proximal	Milky quartz	0.4
H-14	9	255	Fragment	Proximal	Milky quartz	0.6
H-14	9	256	Fragment	Proximal	Crystal quartz	3.6
H-14	9	257	Fragment	Proximal	Rose quartz	0.7
H-14	9	258	Fragment	Mesial	Crystal quartz	0.5
H-14	9	259	Fragment	Mesial	Crystal quartz	1.1
H-14	9	260	Fragment	Mesial	Crystal quartz	0.3
H-14	9	261	Fragment	Mesial	Crystal quartz	0.9
H-14	9	262	Fragment	Mesial	Crystal quartz	0.3
H-14	9	263	Fragment	Mesial	Crystal quartz	0.7
H-14	9	264	Fragment	Mesial	Crystal quartz	1
H-14	9	265	Fragment	Distal	Crystal quartz	0.9
H-14	9	266	Fragment	Distal	Crystal quartz	0.4
H-14	9	267	Fragment	Distal	Crystal quartz	0.4
H-14	9	268	Fragment	Distal	Crystal quartz	0.3
H-14	9	269	Fragment	Distal	Crystal quartz	0.5
H-14	9	270	Fragment	Distal	Crystal quartz	0.3
H-14	9	271	Fragment	Distal	Crystal quartz	0.3
H-14	9	272	Fragment	Distal	Crystal quartz	0.3
H-14	9	273	Fragment	Distal	Crystal quartz	0.3
H-14	9	274	Fragment	Distal	Crystal quartz	1	0-25
H-14	9	275	Fragment	Distal	Crystal quartz	0.4
H-14	9	276	Fragment	Distal	Milky quartz	1.7
H-14	9	277	Fragment	Distal	Milky quartz	2.1
H-14	9	278	Fragment	Distal	Veiny quartz	0.5
H-14	9	279	Fragment		Milky quartz	12.7
H-14	9	280	Fragment		Crystal quartz	1.3	75-100
H-14	9	281	Fragment		Crystal quartz	0.5	0-25
H-14	9	282	Fragment		Crystal quartz	0.3	0-25
H-14	9	283	Fragment		Grainy quartz	1.3
H-14	9	284	Fragment		Grainy quartz	0.9
H-14	9	285	Fragment		Grainy quartz	0.9
H-14	9	286	Fragment		Rose quartz	6.4
H-14	9	287	Fragment		Rose quartz	1.5
H-14	9	288	Fragment		Rose quartz	1.2
H-14	9	289	Fragment		Rose quartz	1.5
H-14	9	290	Fragment		Rose quartz	0.9
H-14	9	291	Fragment		Rose quartz	0.8
H-14	9	292	Fragment		Rose quartz	0.6
H-14	9	293	Fragment		Rose quartz	0.4
H-14	9	294	Fragment		Rose quartz	0.6
H-14	9	295	Fragment		Milky quartz	2.3
H-14	9	296	Fragment		Milky quartz	3.9
H-14	9	297	Fragment		Milky quartz	1.7
H-14	9	298	Fragment		Milky quartz	2.1
H-14	9	299	Fragment		Milky quartz	2.6
H-14	9	300	Fragment		Milky quartz	4.5
H-14	9	301	Fragment		Milky quartz	1.2
H-14	9	302	Fragment		Milky quartz	0.6
H-14	9	303	Fragment		Milky quartz	0.9
H-14	9	304	Fragment		Milky quartz	1
H-14	9	305	Fragment	Proximal	Milky quartz	0.6
H-14	9	306	Fragment		Milky quartz	0.5
H-14	9	307	Fragment		Milky quartz	0.8
H-14	9	308	Fragment		Milky quartz	0.7
H-14	9	309	Fragment		Milky quartz	0.8
H-14	9	310	Fragment		Milky quartz	0.5
H-14	9	311	Fragment		Milky quartz	0.6
H-14	9	312	Fragment		Milky quartz	0.7
H-14	9	313	Flake	Intact	Milky quartz	0.7
H-14	9	314	Fragment		Milky quartz	0.6
H-14	9	315	Fragment		Milky quartz	0.4
H-14	9	316	Fragment		Milky quartz	0.5
H-14	9	317	Fragment		Milky quartz	0.7
H-14	9	318	Fragment		Milky quartz	0.8
H-14	9	319	Fragment		Milky quartz	0.4
H-14	9	320	Fragment		Milky quartz	0.5
H-14	9	321	Fragment	Distal	Milky quartz	0.3
H-14	9	322	Fragment		Milky quartz	0.5
H-14	9	323	Fragment		Crystal quartz	1
H-14	9	324	Fragment		Crystal quartz	0.9
H-14	9	325	Fragment		Crystal quartz	0.8
H-14	9	326	Fragment		Crystal quartz	0.9
H-14	9	327	Fragment		Crystal quartz	0.3
H-14	9	328	Fragment		Crystal quartz	0.8
H-14	9	329	Fragment		Crystal quartz	0.6
H-14	9	330	Fragment		Crystal quartz	0.5
H-14	9	331	Fragment		Crystal quartz	0.5	0-25
H-14	9	332	Fragment		Crystal quartz	0.5
H-14	9	333	Fragment		Crystal quartz	0.5
H-14	9	334	Fragment		Crystal quartz	0.5
H-14	9	335	Fragment		Crystal quartz	0.5
H-14	9	336	Fragment		Crystal quartz	0.5
H-14	9	337	Fragment		Crystal quartz	0.5
H-14	9	338	Fragment		Crystal quartz	0.5
H-14	9	339	Fragment		Crystal quartz	0.5
H-14	9	340	Fragment		Crystal quartz	0.5
H-14	9	341	Fragment		Crystal quartz	0.5
H-14	9	342	Fragment		Crystal quartz	0.5
H-14	9	343	Fragment		Crystal quartz	0.5
H-14	9	344	Fragment		Crystal quartz	0.5
H-14	9	345	Fragment		Crystal quartz	0.5
H-14	9	346	Fragment		Crystal quartz	0.5
H-14	9	347	Fragment		Crystal quartz	0.5
H-14	9	348	Fragment		Crystal quartz	0.5
H-14	9	349	Fragment		Crystal quartz	0.5
H-14	9	350	Fragment		Crystal quartz	0.4
H-14	9	351	Fragment		Crystal quartz	0.4
H-14	9	352	Fragment		Crystal quartz	0.4
H-14	9	353	Fragment		Crystal quartz	0.4
H-14	9	354	Fragment		Crystal quartz	0.4
H-14	9	355	Fragment		Crystal quartz	1.2
H-14	9	356	Debris		Crystal quartz	0.2
H-14	9	357	Debris		Crystal quartz	0.2
H-14	9	358	Debris		Crystal quartz	0.2
H-14	9	359	Debris		Crystal quartz	0.2
H-14	9	360	Debris		Grainy quartz	0.2
H-14	9	361	Debris		Grainy quartz	0.2
H-14	9	362	Debris		Grainy quartz	0.2
H-14	9	363	Debris		Grainy quartz	0.2
H-14	9	364	Debris		Grainy quartz	0.2
H-14	9	365	Debris		Grainy quartz	0.2
H-14	9	366	Debris		Grainy quartz	0.2
H-14	9	367	Debris		Grainy quartz	0.2
H-14	9	368	Debris		Grainy quartz	0.2
H-14	9	369	Debris		Grainy quartz	0.2
H-14	9	370	Debris		Grainy quartz	0.2
H-14	9	371	Debris		Grainy quartz	0.2
H-14	9	372	Debris		Grainy quartz	0.2
H-14	9	373	Debris		Grainy quartz	0.2
H-14	9	374	Debris		Grainy quartz	0.2
H-14	9	375	Debris		Grainy quartz	0.2
H-14	9	376	Debris		Grainy quartz	0.2
H-14	9	377	Debris		Grainy quartz	0.2
H-14	9	378	Debris		Grainy quartz	0.2
H-14	9	379	Debris		Grainy quartz	0.2
H-14	9	380	Debris		Grainy quartz	0.2
H-14	9	381	Debris		Grainy quartz	0.2
H-14	9	382	Debris		Grainy quartz	0.2
H-14	9	383	Debris		Grainy quartz	0.2
H-14	9	384	Debris		Grainy quartz	0.2
H-14	9	385	Debris		Grainy quartz	0.2
H-14	9	386	Debris		Grainy quartz	0.2
H-14	9	387	Debris		Grainy quartz	0.2
H-14	9	388	Debris		Rose quartz	0.2
H-14	9	389	Debris		Rose quartz	0.2
H-14	9	390	Debris		Rose quartz	0.2
H-14	9	391	Debris		Rose quartz	0.2
H-14	9	392	Debris		Rose quartz	0.2
H-14	9	393	Debris		Rose quartz	0.2
H-14	9	394	Debris		Rose quartz	0.2
H-14	9	395	Debris		Rose quartz	0.2
H-14	9	396	Debris		Rose quartz	0.2
H-14	9	397	Debris		Rose quartz	0.2
H-14	9	398	Debris		Rose quartz	0.2
H-14	9	399	Debris		Rose quartz	0.2
H-14	9	400	Debris		Rose quartz	0.2
H-14	9	401	Debris		Rose quartz	0.2
H-14	9	402	Debris		Rose quartz	0.2
H-14	9	403	Debris		Rose quartz	0.2
H-14	9	404	Debris		Rose quartz	0.2
H-14	9	405	Debris		Rose quartz	0.2
H-14	9	406	Debris		Rose quartz	0.2
H-14	9	407	Debris		Rose quartz	0.2
H-14	9	408	Debris		Rose quartz	0.2
H-14	9	409	Debris		Rose quartz	0.2
H-14	9	410	Debris		Rose quartz	0.2
H-14	9	411	Debris		Rose quartz	0.2
H-14	9	412	Debris		Rose quartz	0.2
H-14	9	413	Debris		Rose quartz	0.2
H-14	9	414	Debris		Milky quartz	0.2
H-14	9	415	Debris		Milky quartz	0.2
H-14	9	416	Debris		Milky quartz	0.2
H-14	9	417	Debris		Milky quartz	0.2
H-14	9	418	Debris		Milky quartz	0.2
H-14	9	419	Debris		Milky quartz	0.2
H-14	9	420	Debris		Milky quartz	0.2
H-14	9	421	Debris		Milky quartz	0.2
H-14	9	422	Debris		Milky quartz	0.2
H-14	9	423	Debris		Milky quartz	0.2
H-14	9	424	Debris		Milky quartz	0.2
H-14	9	425	Debris		Milky quartz	0.2
H-14	9	426	Debris		Milky quartz	0.2
H-14	9	427	Debris		Milky quartz	0.2
H-14	9	428	Debris		Milky quartz	0.2
H-14	9	429	Debris		Milky quartz	0.2
H-14	9	430	Debris		Milky quartz	0.2
H-14	9	431	Debris		Milky quartz	0.2
H-14	9	432	Debris		Milky quartz	0.2
H-14	9	433	Debris		Milky quartz	0.2
H-14	9	434	Debris		Milky quartz	0.2
H-14	9	435	Debris		Milky quartz	0.2
H-14	9	436	Debris		Milky quartz	0.2
H-14	9	437	Debris		Milky quartz	0.2
H-14	9	438	Debris		Milky quartz	0.2
H-14	9	439	Debris		Milky quartz	0.2
H-14	9	440	Debris		Milky quartz	0.2
H-14	9	441	Debris		Milky quartz	0.2
H-14	9	442	Debris		Milky quartz	0.2
H-14	9	443	Debris		Milky quartz	0.2
H-14	9	444	Debris		Milky quartz	0.2
H-14	9	445	Debris		Milky quartz	0.2
H-14	9	446	Debris		Milky quartz	0.2
H-14	9	447	Debris		Milky quartz	0.2
H-14	9	448	Debris		Milky quartz	0.2
H-14	9	449	Debris		Milky quartz	0.2
H-14	9	450	Debris		Milky quartz	0.2
H-14	9	451	Debris		Milky quartz	0.2
H-14	9	452	Debris		Milky quartz	0.2
H-14	9	453	Debris		Milky quartz	0.2
H-14	9	454	Debris		Milky quartz	0.2
H-14	9	455	Debris		Milky quartz	0.2
H-14	9	456	Debris		Milky quartz	0.2
H-14	9	457	Debris		Milky quartz	0.2
H-14	9	458	Debris		Milky quartz	0.2
H-14	9	459	Debris		Milky quartz	0.2
H-14	9	460	Debris		Milky quartz	0.2
H-14	9	461	Debris		Milky quartz	0.2
H-14	9	462	Debris		Milky quartz	0.2
H-14	9	463	Debris		Milky quartz	0.2
H-14	9	464	Debris		Milky quartz	0.2
H-14	9	465	Debris		Milky quartz	0.2
H-14	9	466	Debris		Milky quartz	0.2
H-14	9	467	Debris		Milky quartz	0.2
H-14	9	468	Debris		Milky quartz	0.2
H-14	9	469	Debris		Milky quartz	0.2
H-14	9	470	Debris		Milky quartz	0.2
H-14	9	471	Debris		Milky quartz	0.2
H-14	9	472	Debris		Milky quartz	0.2
H-14	9	473	Debris		Milky quartz	0.2
H-14	9	474	Debris		Milky quartz	0.2
H-14	9	475	Debris		Milky quartz	0.2
H-14	9	476	Debris		Milky quartz	0.2
H-14	9	477	Debris		Milky quartz	0.2
H-14	9	478	Debris		Milky quartz	0.2
H-14	9	479	Debris		Milky quartz	0.2
H-14	9	480	Debris		Milky quartz	0.2
H-14	9	481	Debris		Milky quartz	0.2
H-14	9	482	Debris		Milky quartz	0.2
H-14	9	483	Debris		Milky quartz	0.2
H-14	9	484	Debris		Milky quartz	0.2
H-14	9	485	Debris		Milky quartz	0.2
H-14	9	486	Debris		Milky quartz	0.2
H-14	9	487	Debris		Milky quartz	0.2
H-14	9	488	Debris		Milky quartz	0.2
H-14	9	489	Debris		Milky quartz	0.2
H-14	9	490	Debris		Milky quartz	0.2
H-14	9	491	Debris		Milky quartz	0.2
H-14	9	492	Debris		Milky quartz	0.2
H-14	9	493	Debris		Crystal quartz	0.2	0-25
H-14	9	494	Debris		Crystal quartz	0.2	0-25
H-14	9	495	Debris		Crystal quartz	0.2	0-25
H-14	9	496	Debris		Crystal quartz	0.2	50-75
H-14	9	497	Debris		Crystal quartz	0.2	50-75
H-14	9	498	Debris		Crystal quartz	0.2
H-14	9	499	Debris		Crystal quartz	0.2
H-14	9	500	Debris		Crystal quartz	0.2
H-14	9	501	Debris		Crystal quartz	0.2
H-14	9	502	Debris		Crystal quartz	0.2
H-14	9	503	Debris		Crystal quartz	0.2
H-14	9	504	Debris		Crystal quartz	0.2
H-14	9	505	Debris		Crystal quartz	0.2
H-14	9	506	Debris		Crystal quartz	0.2
H-14	9	507	Debris		Crystal quartz	0.2
H-14	9	508	Debris		Crystal quartz	0.2
H-14	9	509	Debris		Crystal quartz	0.2
H-14	9	510	Debris		Crystal quartz	0.2
H-14	9	511	Debris		Crystal quartz	0.2
H-14	9	512	Debris		Crystal quartz	0.2
H-14	9	513	Debris		Crystal quartz	0.2
H-14	9	514	Debris		Crystal quartz	0.2
H-14	9	515	Debris		Crystal quartz	0.2
H-14	9	516	Debris		Crystal quartz	0.2
H-14	9	517	Debris		Crystal quartz	0.2
H-14	9	518	Debris		Crystal quartz	0.2
H-14	9	519	Debris		Crystal quartz	0.2
H-14	9	520	Debris		Crystal quartz	0.2
H-14	9	521	Debris		Crystal quartz	0.2
H-14	9	522	Debris		Crystal quartz	0.2
H-14	9	523	Debris		Crystal quartz	0.2
H-14	9	524	Debris		Crystal quartz	0.2
H-14	9	525	Debris		Crystal quartz	0.2
H-14	9	526	Debris		Crystal quartz	0.2
H-14	9	527	Debris		Crystal quartz	0.2
H-14	9	528	Debris		Crystal quartz	0.2
H-14	9	529	Debris		Crystal quartz	0.2
H-14	9	530	Debris		Crystal quartz	0.2
H-14	9	531	Debris		Crystal quartz	0.2
H-14	9	532	Debris		Crystal quartz	0.2
H-14	9	533	Debris		Crystal quartz	0.2
H-14	9	534	Debris		Crystal quartz	0.2
H-14	9	535	Debris		Crystal quartz	0.2
H-14	9	536	Debris		Crystal quartz	0.2
H-14	9	537	Debris		Crystal quartz	0.2
H-14	9	538	Debris		Crystal quartz	0.2
H-14	9	539	Debris		Crystal quartz	0.2
H-14	9	540	Debris		Crystal quartz	0.2
H-14	9	541	Debris		Crystal quartz	0.2
H-14	9	542	Debris		Crystal quartz	0.2
H-14	9	543	Debris		Crystal quartz	0.2
H-14	9	544	Debris		Crystal quartz	0.2
H-14	9	545	Debris		Crystal quartz	0.2
H-14	9	546	Debris		Crystal quartz	0.2
H-14	9	547	Debris		Crystal quartz	0.2
H-14	9	548	Debris		Crystal quartz	0.2
H-14	9	549	Debris		Crystal quartz	0.2
H-14	9	550	Debris		Crystal quartz	0.2
H-14	9	551	Debris		Crystal quartz	0.2
H-14	9	552	Debris		Crystal quartz	0.2
H-14	9	553	Debris		Crystal quartz	0.2
H-14	9	554	Debris		Crystal quartz	0.2
H-14	9	555	Debris		Crystal quartz	0.2
H-14	9	556	Debris		Crystal quartz	0.2
H-14	9	557	Debris		Crystal quartz	0.2
H-14	9	558	Debris		Crystal quartz	0.2
H-14	9	559	Debris		Crystal quartz	0.2
H-14	9	560	Debris		Crystal quartz	0.2
H-14	9	561	Debris		Crystal quartz	0.2
H-14	9	562	Debris		Crystal quartz	0.2
H-14	9	563	Debris		Crystal quartz	0.2
H-14	9	564	Debris		Crystal quartz	0.2
H-14	9	565	Debris		Crystal quartz	0.2
H-14	9	566	Debris		Crystal quartz	0.2
H-14	9	567	Debris		Crystal quartz	0.2
H-14	9	568	Debris		Crystal quartz	0.2
H-14	9	569	Debris		Crystal quartz	0.2
H-14	9	570	Debris		Crystal quartz	0.2
H-14	9	571	Debris		Crystal quartz	0.2
H-14	9	572	Debris		Crystal quartz	0.2
H-14	9	573	Debris		Crystal quartz	0.2
H-14	9	574	Debris		Crystal quartz	0.2
H-14	9	575	Debris		Crystal quartz	0.2
H-14	9	576	Debris		Crystal quartz	0.2
H-14	9	577	Debris		Crystal quartz	0.2
H-14	9	578	Debris		Crystal quartz	0.2
H-14	9	579	Debris		Crystal quartz	0.2
H-14	9	580	Debris		Crystal quartz	0.2
H-14	9	581	Debris		Crystal quartz	0.2
H-14	9	582	Debris		Crystal quartz	0.2
H-14	9	583	Debris		Crystal quartz	0.2
H-14	9	584	Debris		Crystal quartz	0.2
H-14	9	585	Debris		Crystal quartz	0.2
H-14	9	586	Debris		Crystal quartz	0.2
H-14	9	587	Debris		Crystal quartz	0.2
H-14	9	588	Debris		Crystal quartz	0.2
H-14	9	589	Debris		Crystal quartz	0.2
H-14	9	590	Debris		Crystal quartz	0.2
H-14	9	591	Debris		Crystal quartz	0.2
H-14	9	592	Debris		Crystal quartz	0.2
H-14	9	593	Debris		Crystal quartz	0.2
H-14	9	594	Debris		Crystal quartz	0.2
H-14	9	595	Debris		Crystal quartz	0.2
H-14	9	596	Debris		Crystal quartz	0.2
H-14	9	597	Debris		Crystal quartz	0.2
H-14	9	598	Debris		Crystal quartz	0.2
H-14	9	599	Debris		Crystal quartz	0.2
H-14	9	600	Debris		Crystal quartz	0.2
H-14	9	601	Debris		Crystal quartz	0.2
H-14	9	602	Debris		Crystal quartz	0.2
H-14	9	603	Debris		Crystal quartz	0.2
H-14	9	604	Debris		Crystal quartz	0.2
H-14	9	605	Debris		Crystal quartz	0.2
H-14	9	606	Debris		Crystal quartz	0.2
H-14	9	607	Debris		Crystal quartz	0.2
H-14	9	608	Debris		Crystal quartz	0.2
H-14	9	609	Debris		Crystal quartz	0.2
H-14	9	610	Debris		Crystal quartz	0.2
H-14	9	611	Debris		Crystal quartz	0.2
H-14	9	612	Debris		Crystal quartz	0.2
H-14	9	613	Debris		Crystal quartz	0.2
H-14	9	614	Debris		Crystal quartz	0.2
H-14	9	615	Debris		Crystal quartz	0.2
H-14	9	616	Debris		Crystal quartz	0.2
H-14	9	617	Debris		Crystal quartz	0.2
H-14	9	618	Debris		Crystal quartz	0.2
H-14	9	619	Debris		Crystal quartz	0.2
H-14	9	620	Debris		Crystal quartz	0.2
H-14	9	621	Debris		Crystal quartz	0.2
H-14	9	622	Debris		Crystal quartz	0.2
H-14	9	623	Debris		Crystal quartz	0.2
H-14	9	624	Debris		Crystal quartz	0.2
H-14	9	625	Debris		Crystal quartz	0.2
H-14	9	626	Debris		Crystal quartz	0.2
H-14	9	627	Debris		Crystal quartz	0.2
H-14	9	628	Debris		Crystal quartz	0.2
H-14	9	629	Debris		Crystal quartz	0.2
H-14	9	630	Debris		Crystal quartz	0.2
H-14	9	631	Debris		Crystal quartz	0.2
H-14	9	632	Debris		Crystal quartz	0.2
H-14	9	633	Debris		Crystal quartz	0.2
H-14	9	634	Debris		Crystal quartz	0.2
H-14	9	635	Debris		Crystal quartz	0.2
H-14	9	636	Debris		Crystal quartz	0.2
H-14	9	637	Debris		Crystal quartz	0.2
H-14	9	638	Debris		Crystal quartz	0.2
H-14	9	639	Debris		Crystal quartz	0.2
H-14	9	640	Debris		Crystal quartz	0.2
H-14	9	641	Debris		Crystal quartz	0.2
H-14	9	642	Debris		Crystal quartz	0.2
H-14	9	643	Debris		Crystal quartz	0.2
H-14	9	644	Debris		Crystal quartz	0.2
H-14	9	645	Debris		Crystal quartz	0.2
H-14	9	646	Debris		Crystal quartz	0.2
H-14	9	647	Debris		Crystal quartz	0.2
H-14	9	648	Debris		Crystal quartz	0.2
H-14	9	649	Debris		Crystal quartz	0.2
H-14	9	650	Debris		Crystal quartz	0.2
H-14	9	651	Debris		Crystal quartz	0.2
H-14	9	652	Debris		Crystal quartz	0.2
H-14	9	653	Debris		Crystal quartz	0.2
H-14	9	654	Debris		Crystal quartz	0.2
H-14	9	655	Debris		Crystal quartz	0.2
H-14	9	656	Debris		Crystal quartz	0.2
H-14	9	657	Debris		Crystal quartz	0.2
H-14	9	658	Debris		Crystal quartz	0.2
H-14	9	659	Debris		Crystal quartz	0.2
H-14	9	660	Debris		Crystal quartz	0.2
H-14	9	661	Debris		Crystal quartz	0.2
H-14	9	662	Debris		Crystal quartz	0.2
H-14	9	663	Debris		Crystal quartz	0.2
H-14	9	664	Debris		Crystal quartz	0.2
H-14	9	665	Debris		Crystal quartz	0.2
H-14	9	666	Debris		Crystal quartz	0.2
H-14	9	667	Debris		Crystal quartz	0.2
H-14	9	668	Debris		Crystal quartz	0.2
H-14	9	669	Debris		Crystal quartz	0.2
H-14	9	670	Debris		Crystal quartz	0.2
H-14	9	671	Debris		Crystal quartz	0.2
H-14	9	672	Debris		Crystal quartz	0.2
H-14	9	673	Debris		Crystal quartz	0.2
H-14	9	674	Debris		Crystal quartz	0.2
H-14	9	675	Debris		Crystal quartz	0.2
H-14	9	676	Debris		Crystal quartz	0.2
H-14	9	677	Debris		Crystal quartz	0.2
H-14	9	678	Debris		Crystal quartz	0.2
H-14	9	679	Debris		Crystal quartz	0.2
H-14	9	680	Debris		Crystal quartz	0.2
H-14	9	681	Debris		Crystal quartz	0.2
H-14	9	682	Debris		Crystal quartz	0.2
H-14	9	683	Debris		Crystal quartz	0.2
H-14	9	684	Debris		Crystal quartz	0.2
H-14	9	685	Debris		Crystal quartz	0.2
H-14	9	686	Debris		Crystal quartz	0.2
H-14	9	687	Debris		Crystal quartz	0.2
H-14	9	688	Debris		Crystal quartz	0.2
H-14	9	689	Debris		Crystal quartz	0.2
H-14	9	690	Debris		Crystal quartz	0.2
H-14	9	691	Debris		Crystal quartz	0.2
H-14	9	692	Debris		Crystal quartz	0.2
H-14	9	693	Debris		Crystal quartz	0.2
H-14	9	694	Debris		Crystal quartz	0.2
H-14	9	695	Debris		Crystal quartz	0.2
H-14	9	696	Debris		Crystal quartz	0.2
H-14	9	697	Debris		Crystal quartz	0.2
H-14	9	698	Debris		Crystal quartz	0.2
H-14	9	699	Debris		Crystal quartz	0.2
H-14	9	700	Debris		Crystal quartz	0.2
H-14	9	701	Debris		Crystal quartz	0.2
H-14	9	702	Debris		Crystal quartz	0.2
H-14	9	703	Debris		Crystal quartz	0.2
H-14	9	704	Debris		Crystal quartz	0.2
H-14	9	705	Debris		Crystal quartz	0.2
H-14	9	706	Debris		Crystal quartz	0.2
H-14	9	707	Debris		Crystal quartz	0.2
H-14	9	708	Debris		Crystal quartz	0.2
H-14	9	709	Debris		Crystal quartz	0.2
H-14	9	710	Debris		Crystal quartz	0.2
H-14	9	711	Debris		Crystal quartz	0.2
H-14	9	712	Debris		Crystal quartz	0.2
H-14	9	713	Debris		Crystal quartz	0.2
H-14	9	714	Debris		Crystal quartz	0.2
H-14	9	715	Debris		Crystal quartz	0.2
H-14	9	716	Debris		Crystal quartz	0.2
H-14	9	717	Debris		Crystal quartz	0.2
H-14	9	718	Debris		Crystal quartz	0.2
H-14	9	719	Debris		Crystal quartz	0.2
H-14	9	720	Debris		Crystal quartz	0.2
H-14	9	721	Debris		Crystal quartz	0.2
H-14	9	722	Debris		Crystal quartz	0.2
H-14	9	723	Debris		Crystal quartz	0.2
H-14	9	724	Debris		Crystal quartz	0.2
H-14	9	725	Debris		Crystal quartz	0.2
H-14	9	726	Debris		Crystal quartz	0.2
H-14	9	727	Debris		Crystal quartz	0.2
H-14	9	728	Debris		Crystal quartz	0.2
H-14	9	729	Debris		Crystal quartz	0.2
H-14	9	730	Debris		Crystal quartz	0.2
H-14	9	731	Debris		Crystal quartz	0.2
H-14	9	732	Debris		Crystal quartz	0.2
H-14	9	733	Debris		Crystal quartz	0.2
H-14	9	734	Debris		Crystal quartz	0.2
H-14	9	735	Debris		Crystal quartz	0.2
H-14	9	736	Debris		Crystal quartz	0.2
H-14	9	737	Debris		Crystal quartz	0.2
H-14	9	738	Debris		Crystal quartz	0.2
H-14	9	739	Debris		Crystal quartz	0.2
H-14	9	740	Debris		Crystal quartz	0.2
H-14	9	741	Debris		Crystal quartz	0.2
H-14	9	742	Debris		Crystal quartz	0.2
H-14	9	743	Debris		Crystal quartz	0.2
H-14	9	744	Debris		Crystal quartz	0.2
H-14	9	745	Debris		Crystal quartz	0.2
H-14	9	746	Debris		Crystal quartz	0.2
H-14	9	747	Debris		Crystal quartz	0.2
H-14	9	748	Debris		Crystal quartz	0.2
H-14	9	749	Debris		Crystal quartz	0.2
H-14	9	750	Debris		Crystal quartz	0.2
H-14	9	751	Debris		Crystal quartz	0.2
H-14	9	752	Debris		Crystal quartz	0.2
H-14	9	753	Debris		Crystal quartz	0.2
H-14	9	754	Debris		Crystal quartz	0.2
H-14	9	755	Debris		Crystal quartz	0.2
H-14	9	756	Debris		Crystal quartz	0.2
H-14	9	757	Debris		Crystal quartz	0.2
H-14	9	758	Debris		Crystal quartz	0.2
H-14	9	759	Debris		Crystal quartz	0.2
H-14	9	760	Debris		Crystal quartz	0.2
H-14	9	761	Debris		Crystal quartz	0.2
H-14	9	762	Debris		Crystal quartz	0.2
H-14	9	763	Debris		Crystal quartz	0.2
H-14	9	764	Debris		Crystal quartz	0.2
H-14	9	765	Debris		Crystal quartz	0.2
H-14	9	766	Debris		Crystal quartz	0.2
H-14	9	767	Debris		Crystal quartz	0.2
H-14	9	768	Debris		Crystal quartz	0.2
H-14	9	769	Debris		Crystal quartz	0.2
H-14	9	770	Debris		Crystal quartz	0.2
H-14	9	771	Debris		Crystal quartz	0.2
H-14	9	772	Debris		Crystal quartz	0.2
H-14	9	773	Debris		Crystal quartz	0.2
H-14	9	774	Debris		Crystal quartz	0.2
H-14	9	775	Debris		Crystal quartz	0.2
H-14	9	776	Debris		Crystal quartz	0.2
H-14	9	777	Debris		Crystal quartz	0.2
H-14	9	778	Debris		Crystal quartz	0.2
H-14	9	779	Debris		Crystal quartz	0.2
H-14	9	780	Debris		Crystal quartz	0.2
H-14	9	781	Debris		Crystal quartz	0.2
H-14	9	782	Debris		Crystal quartz	0.2
H-14	9	783	Debris		Crystal quartz	0.2
H-14	9	784	Debris		Crystal quartz	0.2
H-14	9	785	Debris		Crystal quartz	0.2
H-14	9	786	Debris		Crystal quartz	0.2
H-14	9	787	Debris		Crystal quartz	0.2
H-14	9	788	Debris		Crystal quartz	0.2
H-14	9	789	Debris		Crystal quartz	0.2
H-14	9	790	Debris		Crystal quartz	0.2
H-14	9	791	Debris		Crystal quartz	0.2
H-14	9	792	Debris		Crystal quartz	0.2
H-14	9	793	Debris		Crystal quartz	0.2
H-14	9	794	Debris		Crystal quartz	0.2
H-14	9	795	Debris		Crystal quartz	0.2
H-14	9	796	Debris		Crystal quartz	0.2
H-14	9	797	Debris		Crystal quartz	0.2
H-14	9	798	Debris		Crystal quartz	0.2
H-14	9	799	Debris		Crystal quartz	0.2
H-14	9	800	Debris		Crystal quartz	0.2
H-14	9	801	Debris		Crystal quartz	0.2
H-14	9	802	Debris		Crystal quartz	0.2
H-14	9	803	Debris		Crystal quartz	0.2
H-14	9	804	Debris		Crystal quartz	0.2
H-14	9	805	Debris		Crystal quartz	0.2
H-14	9	806	Debris		Crystal quartz	0.2
H-14	9	807	Debris		Crystal quartz	0.2
H-14	9	808	Debris		Crystal quartz	0.2
H-14	9	809	Debris		Crystal quartz	0.2
H-14	9	810	Debris		Crystal quartz	0.2
H-14	9	811	Debris		Crystal quartz	0.2
H-14	9	812	Debris		Crystal quartz	0.2
H-14	9	813	Debris		Crystal quartz	0.2
H-14	9	814	Debris		Crystal quartz	0.2
H-14	9	815	Debris		Crystal quartz	0.2
H-14	9	816	Debris		Crystal quartz	0.2
H-14	9	817	Debris		Crystal quartz	0.2
H-14	9	818	Debris		Crystal quartz	0.2
H-14	9	819	Debris		Crystal quartz	0.2
H-14	9	820	Debris		Crystal quartz	0.2
H-14	9	821	Debris		Crystal quartz	0.2
H-14	9	822	Debris		Crystal quartz	0.2
H-14	9	823	Debris		Crystal quartz	0.2
H-14	9	824	Debris		Crystal quartz	0.2
H-14	9	825	Debris		Crystal quartz	0.2
H-14	9	826	Debris		Crystal quartz	0.2
H-14	9	827	Debris		Crystal quartz	0.2
H-14	9	828	Debris		Crystal quartz	0.2
H-14	9	829	Debris		Crystal quartz	0.2
H-14	9	830	Debris		Crystal quartz	0.2
H-14	9	831	Debris		Crystal quartz	0.2
H-14	9	832	Debris		Crystal quartz	0.2
H-14	9	833	Debris		Crystal quartz	0.2
H-14	9	834	Debris		Crystal quartz	0.2
H-14	9	835	Debris		Crystal quartz	0.2
H-14	9	836	Debris		Crystal quartz	0.2
H-14	9	837	Debris		Crystal quartz	0.2
H-14	9	838	Debris		Crystal quartz	0.2
H-14	9	839	Debris		Crystal quartz	0.2
H-14	9	840	Debris		Crystal quartz	0.2
H-14	9	841	Debris		Crystal quartz	0.2
H-14	9	842	Debris		Crystal quartz	0.2
H-14	9	843	Debris		Crystal quartz	0.2
H-14	9	844	Debris		Crystal quartz	0.2
H-14	9	845	Debris		Crystal quartz	0.2
H-14	9	846	Debris		Crystal quartz	0.2
H-14	9	847	Debris		Crystal quartz	0.2
H-14	9	848	Debris		Crystal quartz	0.2
H-14	9	849	Debris		Crystal quartz	0.2
H-14	9	850	Debris		Crystal quartz	0.2
H-14	9	851	Debris		Crystal quartz	0.2
H-14	9	852	Debris		Crystal quartz	0.2
H-14	9	853	Debris		Crystal quartz	0.2
H-14	9	854	Debris		Crystal quartz	0.2
H-14	9	855	Debris		Crystal quartz	0.2
H-14	9	856	Debris		Crystal quartz	0.2
H-14	9	857	Debris		Crystal quartz	0.2
H-14	9	858	Debris		Crystal quartz	0.2
H-14	9	859	Debris		Crystal quartz	0.2
H-14	9	860	Debris		Crystal quartz	0.2
H-14	9	861	Debris		Crystal quartz	0.2
H-14	9	862	Debris		Crystal quartz	0.2
H-14	9	863	Debris		Crystal quartz	0.2
H-14	9	864	Debris		Crystal quartz	0.2
H-14	9	865	Debris		Crystal quartz	0.2
H-14	9	866	Debris		Crystal quartz	0.2
H-14	9	867	Debris		Crystal quartz	0.2
H-14	9	868	Debris		Crystal quartz	0.2
H-14	9	869	Debris		Crystal quartz	0.2
H-14	9	870	Debris		Crystal quartz	0.2
H-14	9	871	Debris		Crystal quartz	0.2
H-14	9	872	Debris		Crystal quartz	0.2
H-14	9	873	Debris		Crystal quartz	0.2
H-14	9	874	Debris		Crystal quartz	0.2
H-14	9	875	Debris		Crystal quartz	0.2
H-14	9	876	Debris		Crystal quartz	0.2
H-14	9	877	Debris		Crystal quartz	0.2
H-14	9	878	Debris		Crystal quartz	0.2
H-14	9	879	Debris		Crystal quartz	0.2
H-14	9	880	Debris		Crystal quartz	0.2
H-14	9	881	Debris		Crystal quartz	0.2
H-14	9	882	Debris		Crystal quartz	0.2
H-14	9	883	Debris		Crystal quartz	0.2
H-14	9	884	Debris		Crystal quartz	0.2
H-14	9	885	Debris		Crystal quartz	0.2
H-14	9	886	Debris		Crystal quartz	0.2
H-14	9	887	Debris		Crystal quartz	0.2
H-14	9	888	Debris		Crystal quartz	0.2
H-14	9	889	Debris		Crystal quartz	0.2
H-14	9	890	Debris		Crystal quartz	0.2
H-14	9	891	Debris		Crystal quartz	0.2
H-14	9	892	Debris		Crystal quartz	0.2
H-14	9	893	Debris		Crystal quartz	0.2
H-14	9	894	Debris		Crystal quartz	0.2
H-14	9	895	Debris		Crystal quartz	0.2
H-14	9	896	Debris		Crystal quartz	0.2
H-14	9	897	Debris		Crystal quartz	0.2
H-14	9	898	Debris		Crystal quartz	0.2
H-14	9	899	Debris		Crystal quartz	0.2
H-14	9	900	Debris		Crystal quartz	0.2
H-14	9	901	Debris		Crystal quartz	0.2
H-14	9	902	Debris		Crystal quartz	0.2
H-14	9	903	Debris		Crystal quartz	0.2
H-14	9	904	Debris		Crystal quartz	0.2
H-14	9	905	Debris		Crystal quartz	0.2
H-14	9	906	Debris		Crystal quartz	0.2
H-14	9	907	Debris		Crystal quartz	0.2
H-14	9	908	Debris		Crystal quartz	0.2
H-14	9	909	Debris		Crystal quartz	0.2
H-14	9	910	Debris		Crystal quartz	0.2
H-14	9	911	Debris		Crystal quartz	0.2
H-14	9	912	Debris		Crystal quartz	0.2
H-14	9	913	Debris		Crystal quartz	0.2
H-14	9	914	Debris		Crystal quartz	0.2
H-14	9	915	Debris		Crystal quartz	0.2
H-14	9	916	Debris		Crystal quartz	0.2
H-14	9	917	Debris		Crystal quartz	0.2
H-14	9	918	Debris		Crystal quartz	0.2
H-14	9	919	Debris		Crystal quartz	0.2
H-14	9	920	Debris		Crystal quartz	0.2
H-14	9	921	Debris		Crystal quartz	0.2
H-14	9	922	Debris		Crystal quartz	0.2
H-14	9	923	Debris		Crystal quartz	0.2
H-14	9	924	Debris		Crystal quartz	0.2
H-14	9	925	Debris		Crystal quartz	0.2
H-14	9	926	Debris		Crystal quartz	0.2
H-14	9	927	Debris		Crystal quartz	0.2
H-14	9	928	Debris		Crystal quartz	0.2
H-14	9	929	Debris		Crystal quartz	0.2
H-14	9	930	Debris		Crystal quartz	0.2
H-14	9	931	Debris		Crystal quartz	0.2
H-14	9	932	Debris		Crystal quartz	0.2
H-14	9	933	Debris		Crystal quartz	0.2
H-14	9	934	Debris		Crystal quartz	0.2
H-14	9	935	Debris		Crystal quartz	0.2
H-14	9	936	Debris		Crystal quartz	0.2
H-14	9	937	Debris		Crystal quartz	0.2
H-14	9	938	Debris		Crystal quartz	0.2
H-14	9	939	Debris		Crystal quartz	0.2
H-14	9	940	Debris		Crystal quartz	0.2
H-14	9	941	Debris		Crystal quartz	0.2
H-14	9	942	Debris		Crystal quartz	0.2
H-14	9	943	Debris		Crystal quartz	0.2
H-14	9	944	Debris		Crystal quartz	0.2
H-14	9	945	Debris		Crystal quartz	0.2
H-14	9	946	Debris		Crystal quartz	0.2
H-14	9	947	Debris		Crystal quartz	0.2
H-14	9	948	Debris		Crystal quartz	0.2
H-14	9	949	Debris		Crystal quartz	0.2
H-14	9	950	Debris		Crystal quartz	0.2
H-14	9	951	Debris		Crystal quartz	0.2
H-14	9	952	Debris		Crystal quartz	0.2
H-14	9	953	Debris		Crystal quartz	0.2
H-14	9	954	Debris		Crystal quartz	0.2
H-14	9	955	Debris		Crystal quartz	0.2
H-14	9	956	Debris		Crystal quartz	0.2
H-14	9	957	Debris		Crystal quartz	0.2
H-14	9	958	Debris		Crystal quartz	0.2
H-14	9	959	Debris		Crystal quartz	0.2
H-14	9	960	Debris		Crystal quartz	0.2
H-14	9	961	Debris		Crystal quartz	0.2
H-14	9	962	Debris		Crystal quartz	0.2
H-14	9	963	Debris		Crystal quartz	0.2
H-14	9	964	Debris		Crystal quartz	0.2
H-14	9	965	Debris		Crystal quartz	0.2
H-14	9	966	Debris		Crystal quartz	0.2
H-14	9	967	Debris		Crystal quartz	0.2
H-14	9	968	Debris		Crystal quartz	0.2
H-14	9	969	Debris		Crystal quartz	0.2
H-14	9	970	Debris		Crystal quartz	0.2
H-14	9	971	Debris		Crystal quartz	0.2
H-14	9	972	Debris		Crystal quartz	0.2
H-14	9	973	Debris		Crystal quartz	0.2
H-14	9	974	Debris		Crystal quartz	0.2
H-14	9	975	Debris		Crystal quartz	0.2
H-14	9	976	Debris		Crystal quartz	0.2
H-14	9	977	Debris		Crystal quartz	0.2
H-14	9	978	Debris		Crystal quartz	0.2
H-14	9	979	Debris		Crystal quartz	0.2
H-14	9	980	Debris		Crystal quartz	0.2
H-14	9	981	Debris		Crystal quartz	0.2
H-14	9	982	Debris		Crystal quartz	0.2
H-14	9	983	Debris		Crystal quartz	0.2
H-14	9	984	Debris		Crystal quartz	0.2
H-14	9	985	Debris		Crystal quartz	0.2
H-14	9	986	Debris		Crystal quartz	0.2
H-14	9	987	Debris		Crystal quartz	0.2
H-14	9	988	Debris		Crystal quartz	0.2
H-14	9	989	Debris		Crystal quartz	0.2
H-14	9	990	Debris		Crystal quartz	0.2
H-14	9	991	Debris		Crystal quartz	0.2
H-14	9	992	Debris		Crystal quartz	0.2
I-14	9	993	Flake	Intact	Chert	0.5		16.61	11.8	10.24	10.28	10.17	3.18	1.79	3.67	1.35	Broken	4	1	Bidirectional	Axial
I-14	9	994	Flake	Intact	Crystal quartz	0.8		22.83	9.56	7.33	8.89	3.88	5.38	3.48	4.46	3.15	Point	5	1	Unidirectional	Feather
I-14	9	995	Flake	Intact	Crystal quartz	2.9		17.91	21.41	14.27	16.72	17.3	9.15	6.06	5.67	3.13	Broken	8	1	Unidirectional	Hinge
I-14	9	996	Flake	Intact	Crystal quartz	2.2		21.61	19.11	14.85	15.5	16.43	5.32	4.84	10.6	3.11	Flat	6	3	Bidirectional	Step
I-14	9	997	Flake	Intact	Crystal quartz	1.4		21.03	20.89	16.63	17.16	11.48	4.26	3.55	5.44	2.12	Abraded/crushed	5	2	Bidirectional	Feather
I-14	9	998	Flake	Intact	Crystal quartz	2.8		22.88	21.06	19.41	18.87	15.47	5.92	3.67	11.92	4.47	Broken	4	2	Bidirectional	Axial
I-14	9	999	Flake	Intact	Crystal quartz	2		22.64	15.7	14.76	11.36	11.52	6.38	4.78	13.66	3.54	Complex	3	1	Bidirectional	Crushed
I-14	9	1000	Flake	Intact	Crystal quartz	2.5	75-100	19.41	21.22	11.84	17.29	14.78	6.36	5.46	6.8	3.22	Abraded/crushed	1	1	Bidirectional	Feather
I-14	9	1001	Flake	Intact	Crystal quartz	2.5	0-25	20.83	13.26	10.71	12.97	10.64	9.42	8.62	7.41	4.71	Complex	6	1	Unidirectional	Axial
I-14	9	1002	Flake	Intact	Crystal quartz	4.1	0-25	31.01	16.22	12.72	14.61	14.31	7.47	6.1	7.86	3.55	Point	4	1	Bidirectional	Crushed
I-14	9	1003	Flake	Intact	Crystal quartz	0.4		14.66	8.66	6.5	7.68	5.8	4.46	3.6	3.87	2.98	Point	4	2	Bidirectional	Axial
I-14	9	1004	Flake	Intact	Rose quartz	1.1	0-25	20.21	12.08	11.88	9.56	8.51	4.4	3.05	8.51	3.06	Complex	1	1	Bidirectional	Axial
I-14	9	1005	Flake	Intact	Crystal quartz	0.3		13.7	8.18	7.15	7.97	6.24	2.23	1.28	6.62	1.22	Broken	3	1	Bidirectional	Axial
I-14	9	1006	Fragment	siret x2	Crystal quartz	2.6
I-14	9	1007	Flake	Intact	Crystal quartz	1.9	0-25	28.03	14.9	9.14	10.53	13.21	4.81	4.35	7.19	3.93	Point	2	1	Bidirectional	Axial
I-14	9	1008	Flake	Intact	Crystal quartz	1.4		26.44	11.13	9.79	8.79	8.91	4.7	4.67	6.01	2.78	Broken	4	1	Bidirectional	Axial
I-14	9	1009	Flake	Intact	Crystal quartz	3.3		24.67	27.65	17.76	23.19	23.94	6.13	5.3	12.73	5	Broken	3	1	Bidirectional	Axial
I-14	9	1010	Flake	Intact	Crystal quartz	1.8		19.84	12.44	10.07	11.05	9.01	8.19	7.47	8.18	7.35	Flat	2	1	Bidirectional	Axial
I-14	9	1011	Flake	Intact	Crystal quartz	3.5	50-75	21.83	19.13	14.62	15.14	12.81	10.09	7.44	8.98	5.13	Complex	1	1	Bidirectional	Hinge
I-14	9	1012	Flake	Intact	Crystal quartz	2.2	100	18.29	15.63	9.36	10.88	11.77	10.24	10.04	4.72	1.79	Point				Axial
I-14	9	1013	Flake	Intact	Crystal quartz	3.8		33.28	15.02	9.68	9.77	14.4	7.9	5.5	6.12	7.38	Broken	2	1	Bidirectional	Crushed
I-14	9	1014	Flake	Intact	Crystal quartz	1.2		21.23	18.92	6.86	9.72	15.34	6.47	2.96	3.32	2.28	Point	2	1	Bidirectional	Crushed
I-14	9	1015	Flake	Intact	Crystal quartz	0.8		17.39	12.69	9.4	9.84	7.99	4.21	3.95	6.65	4.12	Flat	9	1	Unidirectional	Axial
I-14	9	1016	Flake	Intact	Crystal quartz	1.1		17.03	12.68	12.03	10.86	10.37	4.29	3.91	7.78	3.69	Complex	4	3	Bidirectional	Axial
I-14	9	1017	Flake	Intact	Crystal quartz	0.8		18.4	14.45	12.11	11.94	8.17	4.03	2.85	12.93	3.45	Broken	4	2	Bidirectional	Axial
I-14	9	1018	Flake	Intact	Crystal quartz	0.5		12.46	12.45	8.25	11.29	12.49	3.36	3.13	4.04	0.95	Point	3	1	Bidirectional	Axial
I-14	9	1019	Flake	Intact	Crystal quartz	0.9		16.53	10.09	9.06	9.31	7.89	5.26	4.53	8.36	3.86	Flat	5	1	Unidirectional	Axial
I-14	9	1020	Flake	Intact	Crystal quartz	1.1		18.73	18.51	10.26	12.55	15.95	3.71	2.99	6.32	2.27	Broken	4	1	Bidirectional	Axial
I-14	9	1021	Flake	Intact	Crystal quartz	1		15.45	14.29	11.29	10.46	9.55	5.34	2.61	11.46	4.18	Complex	3	1	Unidirectional	Axial
I-14	9	1022	Flake	Intact	Crystal quartz	0.4	0-25	16.69	9.64	8.56	6.52	8.06	2.98	3.12	6.4	2.34	Broken	2	1	Bidirectional	Axial
I-14	9	1023	Flake	Intact	Crystal quartz	1.2		16.7	19.65	10.9	13.14	16.86	4.8	3.26	8.99	3.41	Flat	4	2	Bidirectional	Crushed
I-14	9	1024	Flake	Intact	Crystal quartz	1.5		23.49	14.2	12.29	9.95	6.07	4.67	7.8	3.21	2.14	Complex	2	1	Bidirectional	Feather
I-14	9	1025	Flake	Intact	Crystal quartz	0.7		14.16	13.67	12.13	9.18	5.56	7.72	3.11	12.97	6.62	Broken	5	3	Bidirectional	Feather
I-14	9	1026	Flake	Intact	Crystal quartz	0.9		21.55	11.23	9.7	9.14	7.34	3.93	4.17	9.9	3.56	Complex	5	1	Bidirectional	Feather
I-14	9	1027	Flake	Intact	Crystal quartz	1.7		16.68	13.78	11.17	12.87	10.67	7.16	6.1	9.08	3.54	Broken	8	1	Unidirectional	Axial
I-14	9	1028	Flake	Intact	Crystal quartz	2		22	18.22	16.56	13.78	12.31	7.22	4.43	13.05	5.74	Flat	3	1	Bidirectional	Hinge
I-14	9	1029	Flake	Intact	Crystal quartz	2.9		25.77	13.93	13.11	12.98	9.21	6.31	6.14	4.25	3.19	Point	6	1	Unidirectional	Axial
I-14	9	1030	Flake	Intact	Crystal quartz	2.8	100	20.95	17.98	13.47	16.35	16.77	6.61	5.57	7.68	1.92	Point				Step
I-14	9	1031	Flake	Intact	Crystal quartz	1.1		18.18	11.97	10.34	11.79	8.92	6.12	4.03	8.06	3.18	Double	5	2	Bidirectional	Axial
I-14	9	1032	Flake	Intact	Crystal quartz	0.7	0-25	18.09	9.65	7.92	6.97	7.22	5.47	2.58	6.67	2.02	Abraded/crushed	3	2	Bidirectional	Axial
I-14	9	1033	Flake	Intact	Crystal quartz	0.4		15.18	13.59	8.4	11.84	8.05	2.54	2.41	4.39	1.88	Abraded/crushed	3	1	Bidirectional	Crushed
I-14	9	1034	Flake	Intact	Crystal quartz	0.3		14.47	9.85	8.02	8.99	7.02	2.82	1.81	4.41	25.9	Point	4	1	Unidirectional	Step
I-14	9	1035	Flake	Intact	Crystal quartz	0.5	0-25	17.7	8.74	6.12	8.77	5.08	4.42	3.9	3.94	1.34	Point	2	1	Bidirectional	Axial
I-14	9	1036	Flake	Intact	Crystal quartz	0.3		12.97	6.01	5.37	4.56	5.98	2.95	1.78	5.58	1.83	Broken	2	1	Bidirectional	Axial
I-14	9	1037	Flake	Intact	Crystal quartz	0.6		18.69	7.51	6.85	6.39	7.14	4.4	3.75	5.42	2.72	Complex	5	1	Bidirectional	Axial
I-14	9	1038	Flake	Intact	Crystal quartz	0.7		14.64	12.85	9.89	10.44	10.94	5.72	2.45	5.14	3.76	Complex	3	1	Bidirectional	Crushed
I-14	9	1039	Flake	Intact	Crystal quartz	0.9	0-25	16.95	16.53	11.4	10.23	7.05	5.58	3.3	13.25	4.6	Flat	2	1	Bidirectional	Crushed
I-14	9	1040	Flake	Intact	Crystal quartz	0.9		16.07	13.79	12.97	11.97	8.67	4.08	3.81	11.02	3.14	Flat	3	2	Bidirectional	Axial
I-14	9	1041	Flake	Intact	Crystal quartz	0.7		15.88	9.76	9.23	9.06	7.62	4.81	2.85	5.56	2.9	Flat	4	1	Bidirectional	Axial
I-14	9	1042	Flake	Intact	Crystal quartz	0.4	0-25	12.56	11.18	10.34	10.2	7.49	3.5	3.2	7.81	1.8	Complex	4	1	Unidirectional	Feather
I-14	9	1043	Flake	Intact	Crystal quartz	0.4		14.38	11.98	9.76	10.55	8.9	3.81	3.71	5.73	2.2	Broken	5	1	Unidirectional	Axial
I-14	9	1044	Flake	Intact	Crystal quartz	0.5		15.14	10.27	10	8.31	7.4	4.14	2.47	6.61	2.69	Flat	2	1	Bidirectional	Crushed
I-14	9	1045	Flake	Intact	Crystal quartz	0.9		16.24	14.89	13.37	11.93	9.79	5.8	4.63	10.84	4.86	Broken	6	2	Unidirectional	Axial
I-14	9	1046	Flake	Intact	Crystal quartz	0.3		14.06	9.85	8.68	7.93	5.77	4.06	3.86	7.08	2.15	Broken	3	1	Bidirectional	Feather
I-14	9	1047	Flake	Intact	Crystal quartz	0.3		13.93	6	4.86	5.62	5.45	2.76	2.48	2.49	1.68	Point	3	1	Bidirectional	Step
I-14	9	1048	Flake	Intact	Crystal quartz	1.3		15.92	14.82	11.58	14.02	8.92	6.95	6.38	9.52	3.86	Abraded/crushed	5	2	Bidirectional	Axial
I-14	9	1049	Flake	Intact	Crystal quartz	0.7		15.96	12.15	10.43	10.91	11.31	3.69	2.48	9.04	3.61	Complex	3	1	Bidirectional	Crushed
I-14	9	1050	Flake	Intact	Crystal quartz	0.5		20.56	6.46	6.1	6.04	5.83	3.46	2.95	2.38	1.49	Point	2	1	Bidirectional	Hinge
I-14	9	1051	Flake	Intact	Milky quartz	16.3		45.8	29.79	23.32	22.65	19.9	13.28	8.9	13.3	7.02	Broken	6	1	Unidirectional	Axial
I-14	9	1052	Flake	Intact	Milky quartz	7.6		34.02	23.78	19.32	21.34	13.07	8.11	7.68	10.49	3.78	Complex	7	2	Unidirectional	Axial
I-14	9	1053	Flake	Intact	Milky quartz	10.2	0-25	23	14.18	23.68	23.65	12.96	12.44	11.94	5.6	4.58	Point	4	2	Bidirectional	Step
I-14	9	1054	Splinter flake	Intact	Milky quartz	5.5		30.48	19.14	14	15.58	16.32	11.39	7.71	6.47	2.9	Point	6	1	Unidirectional	Axial
I-14	9	1055	Splinter flake	Intact	Milky quartz	8	0-25	32.84	23.45	16.52	19.5	22.21	12.32	9.18	13.27	7.91	Broken	5	3	Bidirectional	Axial
I-14	9	1056	Flake	Intact	Milky quartz	22	50-75	36.24	33.17	18.44	32.05	24.43	19.53	15.15	10.61	10.24	Broken	4	1	Unidirectional	Crushed
I-14	9	1057	Fragment	Proximal	Milky quartz	12.4
I-14	9	1060	Flake	Intact	Milky quartz	4.8	0-25	24.31	20.32	19.44	17.2	15.19	9.44	7.15	12.99	4.24	Complex	2	1	Bidirectional	Hinge
I-14	9	1061	Flake	Intact	Milky quartz	4.9	50-75	27.02	17	15.08	16.1	15.07	9.38	6.87	11.05	5.29	Abraded/crushed	3	1	Bidirectional	Step
I-14	9	1062	Flake	Intact	Milky quartz	4.4		45.63	21	16.54	13.42	14.85	6	3.38	11.85	3.56	Abraded/crushed	3	1	Bidirectional	Axial
I-14	9	1063	Flake	Intact	Milky quartz	6.6	25-50	29.52	25.61	12.2	21.99	14.58	9.68	8.78	5.12	3.15	Point	3	1	Bidirectional	Axial
I-14	9	1064	Flake	Intact	Milky quartz	0.5	0-25	16.68	11.01	9.79	9.74	8.42	3.23	2.73	9.53	1.63	Abraded/crushed	3	1	Bidirectional	Feather
I-14	9	1065	Flake	Intact	Milky quartz	0.9		14.71	13.5	11.27	11.95	8.27	4.37	4.44	10.96	3.88	Complex	2	1	Bidirectional	Axial
I-14	9	1066	Flake	Intact	Milky quartz	6.3	0-25	31.04	31.84	17.53	26.1	26.52	7.22	4.55	10.62	3.15	Double	7	1	Unidirectional	Crushed
I-14	9	1067	Flake	Intact	Milky quartz	4.1	75-100	20.83	20.6	17.09	17.79	18.37	9.87	7.46	13.07	4.88	Complex	2		Unidirectional	Crushed
I-14	9	1068	Flake	Intact	Milky quartz	2.2		18.4	16.4	12.34	15.99	11.69	7.92	7.75	9.79	3.75	Flat	6	3	Bidirectional	Axial
I-14	9	1069	Flake	Intact	Milky quartz	3.9		22.85	18.36	12.51	16.13	15.06	7.61	6.01	4.81	2.82	Point	4	1	Unidirectional	Axial
I-14	9	1070	Flake	Intact	Milky quartz	1.6		18.55	12.58	9.63	11.79	8.99	5.84	5.43	7.74	4.45	Complex	6	1	Unidirectional	Feather
I-14	9	1071	Flake	Intact	Milky quartz	1.2		14.45	16.48	10.16	13.17	11.11	6.21	4.97	5.87	4.27	Double	4	1	Unidirectional	Axial
I-14	9	1072	Flake	Intact	Milky quartz	1.6		17.3	16.28	11.31	15.08	14.55	6.04	5.33	5.72	3.86	Broken	8	1	Unidirectional	Feather
I-14	9	1073	Flake	Intact	Milky quartz	0.8		18.54	12.44	7.12	10.21	7.6	4.52	2.98	6.54	2.84	Broken	3	1	Unidirectional	Axial
I-14	9	1074	Flake	Intact	Milky quartz	0.8		15.79	13.88	10.63	11.86	14.18	4.08	3.89	6.14	2.24	Broken	4	1	Unidirectional	Axial
I-14	9	1075	Flake	Intact	Milky quartz	2.1	0-25	21.65	13.69	11.37	13.65	12.12	8.26	5.42	7.56	3.82	Abraded/crushed	2	1	Bidirectional	Axial
I-14	9	1076	Flake	Intact	Milky quartz	3.1		17.79	19.6	15.36	16.23	17.47	9.21	8.19	5.12	4.47	Point	6	2	Unidirectional	Axial
I-14	9	1077	Flake	Intact	Milky quartz	2.4		23.4	13.7	7.34	13.61	11.05	8.8	6.78	3.81	2.5	Point	6	1	Unidirectional	Axial
I-14	9	1078	Flake	Intact	Milky quartz	1.8		19.16	12.88	12.75	11.44	11.92	6.23	5.35	10.27	4.86	Complex	4	1	Bidirectional	Crushed
I-14	9	1079	Flake	Intact	Milky quartz	1	100	16.83	11.55	8.34	11	9.63	5.39	4.96	4.62	1.65	Point				Crushed
I-14	9	1080	Flake	Intact	Milky quartz	1.8		15.04	20.86	17.16	18.42	11.72	8.32	4.74	2.81	3.59	Point	5	1	Unidirectional	Crushed
I-14	9	1081	Flake	Intact	Milky quartz	4.3		23.02	19.6	14.61	19.03	17.1	10.21	5.24	10.49	6.66	Flat	4	2	Bidirectional	Axial
I-14	9	1082	Flake	Intact	Milky quartz	1.3		20.33	13.25	10.1	10.4	12.02	4.81	3.92	6.36	2.44	Broken	4	1	Bidirectional	Axial
I-14	9	1083	Flake	Intact	Milky quartz	0.9		21.07	7.71	5.43	6.74	6.1	5.25	5.14	3.76	1.21	Point	2	1	Bidirectional	Axial
I-14	9	1084	Flake	Intact	Milky quartz	5.9		26	19.79	17.21	18.81	15.46	13.45	9.35	8.97	4.79	Complex	2	1	Bidirectional	Axial
I-14	9	1085	Flake	Intact	Milky quartz	1.3		12.22	17.46	8.4	13.47	14.83	6.18	4.02	4.02	3.97	Point	1	1	Bidirectional	Axial
I-14	9	1086	Flake	Intact	Milky quartz	1.5	0-25	21.74	15.17	9.64	11.78	9.03	6.03	3.8	4.96	2.54	Broken	4	1	Unidirectional	Feather
I-14	9	1087	Flake	Intact	Milky quartz	2.6	50-75	19.47	15.03	12.31	13.67	12.96	9.96	8.94	6.04	3.14	Point	2	1	Bidirectional	Axial
I-14	9	1088	Flake	Intact	Milky quartz	1.2		14.61	15.73	10.03	13.78	11.34	6.72	4.67	9.81	6.66	Abraded/crushed	4	1	Unidirectional	Crushed
I-14	9	1089	Flake	Intact	Milky quartz	2.1		14.88	16.6	14.16	14.32	16.64	8.13	7.16	9.13	5.64	Abraded/crushed	4	1	Unidirectional	Crushed
I-14	9	1090	Flake	Intact	Milky quartz	2	25-50	20.2	16.12	10.64	16.1	8.03	6.9	7.38	5.48	2.96	Point	2	1	Bidirectional	Axial
I-14	9	1091	Flake	Intact	Milky quartz	6		26.84	21.92	19.22	18.33	17.08	11.16	6.79	13.48	8.64	Flat	6	1	Unidirectional	Axial
I-14	9	1092	Flake	Intact	Milky quartz	1.4	75-100	16.16	10.47	8.99	8.68	5.75	8.87	6.66	5.61	3.6	Complex	2	1	Unidirectional	Axial
I-14	9	1093	Flake	Intact	Milky quartz	1.3	0-25	16.41	8.86	6.67	8.54	6.28	6.25	5.59	4.94	2.99		1	1	Bidirectional	Crushed
I-14	9	1094	Flake	Intact	Milky quartz	1.9		18.79	16.95	16.02	12.92	11.43	6.26	6.18	10.32	3	Flat	6	2	Bidirectional	Crushed
I-14	9	1095	Flake	Intact	Milky quartz	0.7		15.27	11.17	7.89	10.06	9.76	4.54	3.41	3.14	1.89	Point	3	1	Bidirectional	Axial
I-14	9	1096	Flake	Intact	Milky quartz	0.9		18.35	10.11	6.71	8.31	6.35	5.23	4.7	5.5	1.73	Flat	5	1	Unidirectional	Crushed
I-14	9	1097	Flake	Intact	Milky quartz	1.9		19.31	16.44	9.52	13.72	15.15	6.79	6.57	6.95	5.34	Complex	6	2	Unidirectional	Axial
I-14	9	1098	Flake	Intact	Milky quartz	1.7	0-25	24.74	13.68	10.61	12.5	11.35	5.24	4.77	6.36	2.82	Point	3	1	Bidirectional	Feather
I-14	9	1099	Flake	Intact	Milky quartz	1.5	100	16.81	15.27	9.93	14.99	11.01	5.33	4.82	4.86	2.12	Point				Axial
I-14	9	1100	Flake	Intact	Milky quartz	2.7	50-75	21.34	14.73	9.74	12.97	12.36	9.02	7.07	6.07	4.7	Broken	2	1	Bidirectional	Crushed
I-14	9	1101	Flake	Intact	Milky quartz	0.6	50-75	13.74	14.64	9.06	14.21	8.05	6.34	4.25	5.31	2.88	Broken	3	1	Unidirectional	Axial
I-14	9	1102	Flake	Intact	Milky quartz	0.7	75-100	12.17	13.21	12.32	12.3	12.4	3.9	3.3	9.81	3.11	Flat	1	1	Bidirectional	Axial
I-14	9	1103	Flake	Intact	Milky quartz	0.7		11.54	12.41	11.72	11.16	12.02	4.95	3.97	8.88	3.06	Point	4	1	Bidirectional	Hinge
I-14	9	1104	Flake	Intact	Milky quartz	1		13.11	9.37	8.53	9.21	7.55	6.35	5.3	6.26	4.25	Flat	3	1	Bidirectional	Axial
I-14	9	1105	Flake	Intact	Milky quartz	1.2		17.59	12.01	9.71	11.61	7.93	7.72	5.26	8.05	8.04	Double	4	1	Bidirectional	Hinge
I-14	9	1106	Flake	Intact	Milky quartz	0.8		11.88	11.19	8.21	11.94	9.43	5.95	3.22	4.27	2.78	Point	3	1	Bidirectional	Axial
I-14	9	1107	Flake	Intact	Milky quartz	1		11.59	10.72	9.4	10.38	10.61	5.55	5.56	5.12	3.63	Broken	5	2	Bidirectional	Axial
I-14	9	1108	Flake	Intact	Milky quartz	0.6		16.63	12.25	8.82	9.67	10.79	4.25	3.43	6.51	3.86	Broken	4	2	Bidirectional	Axial
I-14	9	1109	Flake	Intact	Milky quartz	0.4		14.7	6.85	4.11	5.57	6.58	3.87	2.93	2.98	1.51	Point	6	1	Unidirectional	Feather
I-14	9	1110	Fragment	Proximal	Crystal quartz	3.3
I-14	9	1111	Fragment	Proximal	Crystal quartz	3.5
I-14	9	1112	Fragment	Proximal	Crystal quartz	3.4	0-25
I-14	9	1113	Fragment	Proximal	Crystal quartz	6.5	100
I-14	9	1114	Fragment	Longitudinal	Crystal quartz	4.6
I-14	9	1115	Fragment	siret x3	Crystal quartz	2.4
I-14	9	1116	Fragment	Proximal	Crystal quartz	1.3
I-14	9	1117	Fragment	Proximal	Crystal quartz	2.4
I-14	9	1118	Fragment	Proximal	Crystal quartz	0.3
I-14	9	1119	Fragment	Proximal	Crystal quartz	0.2
I-14	9	1120	Fragment	Proximal	Crystal quartz	0.4
I-14	9	1121	Fragment	Proximal	Crystal quartz	0.7
I-14	9	1122	Fragment	Proximal	Crystal quartz	0.6
I-14	9	1123	Fragment	Proximal	Crystal quartz	0.3
I-14	9	1124	Fragment	Proximal	Crystal quartz	1.2
I-14	9	1125	Fragment	siret x2	Crystal quartz	1.4
I-14	9	1126	Fragment	Proximal	Crystal quartz	0.5
I-14	9	1127	Fragment	Proximal	Crystal quartz	0.9
I-14	9	1128	Fragment	Proximal	Crystal quartz	1.5
I-14	9	1129	Fragment	Proximal	Crystal quartz	1
I-14	9	1130	Fragment	Proximal	Crystal quartz	1
I-14	9	1131	Fragment	Proximal	Crystal quartz	0.4
I-14	9	1132	Fragment	Proximal	Crystal quartz	1.1
I-14	9	1133	Fragment	Proximal	Crystal quartz	0.4
I-14	9	1134	Fragment	Proximal	Crystal quartz	1.1
I-14	9	1135	Fragment	Proximal	Crystal quartz	0.8
I-14	9	1136	Fragment	Proximal	Crystal quartz	1.6
I-14	9	1137	Fragment	Proximal	Crystal quartz	0.3
I-14	9	1138	Fragment	Proximal	Crystal quartz	0.4
I-14	9	1139	Fragment	Proximal	Crystal quartz	0.3
I-14	9	1140	Fragment	Proximal	Crystal quartz	1
I-14	9	1141	Fragment	Proximal	Crystal quartz	0.3
I-14	9	1142	Fragment	Proximal	Crystal quartz	1.2
I-14	9	1143	Fragment	Proximal	Crystal quartz	0.6
I-14	9	1144	Fragment	Proximal	Crystal quartz	0.4
I-14	9	1145	Fragment	Proximal	Crystal quartz	0.3
I-14	9	1146	Fragment	Proximal	Crystal quartz	0.8
I-14	9	1147	Fragment	Proximal	Crystal quartz	1.2
I-14	9	1148	Fragment	Proximal	Crystal quartz	1.1
I-14	9	1149	Fragment	Proximal	Crystal quartz	1.4
I-14	9	1150	Fragment	Proximal	Crystal quartz	1.4
I-14	9	1151	Fragment	Proximal	Crystal quartz	0.7
I-14	9	1152	Fragment	Proximal	Crystal quartz	1.7
I-14	9	1153	Fragment	Proximal	Crystal quartz	1.4
I-14	9	1154	Fragment	Proximal	Crystal quartz	0.9
I-14	9	1155	Fragment	Proximal	Crystal quartz	1.5
I-14	9	1156	Fragment	Proximal	Crystal quartz	0.9
I-14	9	1157	Fragment	Proximal	Crystal quartz	1.7
I-14	9	1158	Fragment	Proximal	Crystal quartz	0.7
I-14	9	1159	Fragment	Proximal	Crystal quartz	0.4
I-14	9	1160	Fragment	Proximal	Crystal quartz	0.3
I-14	9	1161	Fragment	Proximal	Crystal quartz	0.3
I-14	9	1162	Fragment	Proximal	Crystal quartz	0.5
I-14	9	1163	Fragment	Proximal	Crystal quartz	0.3
I-14	9	1164	Fragment	Proximal	Crystal quartz	0.2
I-14	9	1165	Fragment	Proximal	Crystal quartz	0.8
I-14	9	1166	Fragment	Proximal	Crystal quartz	0.7
I-14	9	1167	Fragment	Proximal	Crystal quartz	0.3
I-14	9	1168	Fragment	Proximal	Crystal quartz	1
I-14	9	1169	Splinter flake fragment		Crystal quartz	1.8
I-14	9	1170	Fragment	Proximal	Crystal quartz	0.5
I-14	9	1171	Fragment	Proximal	Crystal quartz	1.6
I-14	9	1172	Fragment	Proximal	Crystal quartz	1
I-14	9	1173	Fragment	Proximal	Crystal quartz	0.8
I-14	9	1174	Fragment	Proximal	Crystal quartz	0.3
I-14	9	1175	Fragment	Proximal	Crystal quartz	0.3
I-14	9	1176	Fragment	Longitudinal	Crystal quartz	1.3
I-14	9	1177	Fragment	Proximal	Crystal quartz	0.9
I-14	9	1178	Fragment	Proximal	Crystal quartz	0.4
I-14	9	1179	Fragment	Proximal	Crystal quartz	0.3
I-14	9	1180	Fragment		Crystal quartz	0.2
I-14	9	1181	Fragment	Proximal	Crystal quartz	0.7
I-14	9	1182	Fragment	Proximal	Crystal quartz	0.5
I-14	9	1183	Fragment	Proximal	Rose quartz	3.9
I-14	9	1184	Fragment	Proximal	Rose quartz	2.6
I-14	9	1185	Fragment		Grainy quartz	24.6
I-14	9	1186	Fragment	Proximal	Milky quartz	9.5
I-14	9	1187	Fragment	Proximal	Milky quartz	5.6
I-14	9	1188	Splinter flake fragment		Milky quartz	4.4
I-14	9	1189	Fragment	Proximal	Milky quartz	3.8
I-14	9	1190	Fragment	Proximal	Milky quartz	6
I-14	9	1191	Fragment	Proximal	Milky quartz	1.7
I-14	9	1192	Fragment	Proximal	Milky quartz	5.4
I-14	9	1193	Fragment	Proximal	Milky quartz	3.2
I-14	9	1194	Fragment	Proximal	Veiny quartz	4.1
I-14	9	1195	Fragment	Proximal	Grainy quartz	2.3
I-14	9	1196	Fragment	Proximal	Milky quartz	1.6
I-14	9	1197	Fragment	Proximal	Milky quartz	4.8
I-14	9	1198	Fragment	Proximal	Milky quartz	6.9
I-14	9	1199	Fragment	Proximal	Milky quartz	2.5
I-14	9	1200	Fragment	Proximal	Milky quartz	3.6
I-14	9	1201	Fragment	Proximal	Milky quartz	1.7
I-14	9	1202	Fragment		Milky quartz	3.2
I-14	9	1203	Fragment	Proximal	Milky quartz	1.5
I-14	9	1204	Fragment	Proximal	Milky quartz	1.9
I-14	9	1205	Fragment	Proximal	Milky quartz	2.2
I-14	9	1206	Fragment	Proximal	Milky quartz	1.7
I-14	9	1207	Fragment	Proximal	Milky quartz	1.8
I-14	9	1208	Fragment	Proximal	Milky quartz	1.3
I-14	9	1209	Fragment	Proximal	Milky quartz	2.6
I-14	9	1210	Fragment	Proximal	Milky quartz	1.3
I-14	9	1211	Fragment	Proximal	Milky quartz	0.8
I-14	9	1212	Fragment	siret x1	Milky quartz	0.7
I-14	9	1213	Fragment	Proximal	Milky quartz	1.3
I-14	9	1214	Fragment	Proximal	Milky quartz	1.1
I-14	9	1215	Fragment	Proximal	Milky quartz	0.7
I-14	9	1216	Fragment	Proximal	Milky quartz	1.2
I-14	9	1217	Fragment	Proximal	Milky quartz	0.5
I-14	9	1218	Fragment	Proximal	Milky quartz	0.6
I-14	9	1219	Fragment	Proximal	Milky quartz	0.6
I-14	9	1220	Fragment	Proximal	Milky quartz	0.8
I-14	9	1221	Fragment	Proximal	Milky quartz	0.5
I-14	9	1222	Fragment	Proximal	Milky quartz	0.9
I-14	9	1223	Fragment	Proximal	Milky quartz	1.2
I-14	9	1224	Fragment	Proximal	Milky quartz	0.5
I-14	9	1225	Fragment	Proximal	Milky quartz	0.8
I-14	9	1226	Fragment	Proximal	Milky quartz	0.6
I-14	9	1227	Fragment	Proximal	Milky quartz	0.5
I-14	9	1228	Fragment	siret x1	Milky quartz	0.4
I-14	9	1229	Fragment	Proximal	Milky quartz	0.6
I-14	9	1230	Fragment	Proximal	Milky quartz	1.7
I-14	9	1231	Fragment	Proximal	Milky quartz	0.5
I-14	9	1232	Fragment	Proximal	Milky quartz	0.5
I-14	9	1233	Fragment	Mesial	Milky quartz	13.2
I-14	9	1234	Fragment	Proximal	Milky quartz	3.3
I-14	9	1235	Fragment	Mesial	Milky quartz	2.8
I-14	9	1236	Fragment	Proximal	Crystal quartz	0.9
I-14	9	1237	Fragment	Proximal	Crystal quartz	2.2
I-14	9	1238	Fragment	Mesial	Crystal quartz	0.5
I-14	9	1239	Fragment	Mesial	Crystal quartz	2.1
I-14	9	1240	Fragment	Mesial	Crystal quartz	0.6
I-14	9	1241	Fragment	Proximal	Crystal quartz	0.8
I-14	9	1242	Fragment	Proximal	Crystal quartz	0.8
I-14	9	1243	Fragment	Distal	Milky quartz	2	0-25
I-14	9	1244	Fragment	Distal	Milky quartz	0.4
I-14	9	1245	Fragment	Distal	Milky quartz	0.4
I-14	9	1246	Fragment	Distal	Milky quartz	1.1
I-14	9	1247	Fragment	Distal	Milky quartz	1.9
I-14	9	1248	Fragment	Distal	Milky quartz	0.8
I-14	9	1249	Fragment	Distal	Crystal quartz	0.6
I-14	9	1250	Fragment	Distal	Crystal quartz	0.3
I-14	9	1251	Flake	Intact	Crystal quartz	0.6
I-14	9	1252	Fragment	Distal	Crystal quartz	0.5
I-14	9	1253	Fragment	Longitudinal	Crystal quartz	1.7
I-14	9	1254	Fragment	Distal	Crystal quartz	0.9	0-25
I-14	9	1255	Fragment	Distal	Crystal quartz	0.3
I-14	9	1256	Fragment	Distal	Crystal quartz	0.3
I-14	9	1257	Fragment	Proximal	Crystal quartz	1.1
I-14	9	1258	Fragment	Proximal	Crystal quartz	0.5
I-14	9	1259	Fragment	Proximal	Crystal quartz	1.3
I-14	9	1260	Fragment	Proximal	Crystal quartz	0.2
I-14	9	1261	Fragment	Proximal	Crystal quartz	0.6
I-14	9	1262	Fragment	Proximal	Crystal quartz	0.6
I-14	9	1263	Fragment	Proximal	Crystal quartz	0.6
I-14	9	1264	Fragment	Proximal	Milky quartz	1.8
I-14	9	1265	Fragment	Proximal	Milky quartz	0.4
I-14	9	1266	Fragment	Proximal	Milky quartz	2.1
I-14	9	1267	Fragment	Proximal	Milky quartz	1.4
I-14	9	1268	Fragment	siret x1	Milky quartz	3.6
I-14	9	1269	Fragment	Longitudinal	Milky quartz	3.1
I-14	9	1270	Fragment	Longitudinal	Milky quartz	8.1
I-14	9	1271	Fragment	Proximal	Milky quartz	18.3
I-14	9	1272	Fragment	Longitudinal	Milky quartz	3.4
I-14	9	1273	Fragment	Longitudinal	Milky quartz	3.7
I-14	9	1274	Fragment	Longitudinal	Milky quartz	0.9
I-14	9	1275	Fragment	Longitudinal	Milky quartz	0.3
I-14	9	1276	Fragment	Distal	Milky quartz	5.8
I-14	9	1277	Fragment	Longitudinal	Milky quartz	1.6
I-14	9	1278	Fragment	Longitudinal	Milky quartz	0.9
I-14	9	1279	Fragment	Longitudinal	Milky quartz	2.3
I-14	9	1280	Fragment	Longitudinal	Milky quartz	1.2
I-14	9	1281	Fragment	Longitudinal	Milky quartz	1.5
I-14	9	1282	Fragment	Longitudinal	Milky quartz	0.5
I-14	9	1283	Fragment	Longitudinal	Milky quartz	0.8
I-14	9	1284	Fragment	siret x1	Milky quartz	1.7
I-14	9	1285	Fragment	Longitudinal	Milky quartz	1.4
I-14	9	1286	Fragment	Longitudinal	Milky quartz	2.6
I-14	9	1287	Fragment	Longitudinal	Milky quartz	2.2
I-14	9	1288	Fragment	Longitudinal	Milky quartz	0.7
I-14	9	1289	Fragment	Longitudinal	Milky quartz	0.7
I-14	9	1290	Fragment	Longitudinal	Crystal quartz	1.2
I-14	9	1291	Fragment	Longitudinal	Crystal quartz	1.4
I-14	9	1292	Fragment	Longitudinal	Crystal quartz	0.7
I-14	9	1293	Fragment	Longitudinal	Crystal quartz	0.4
I-14	9	1294	Fragment	Longitudinal	Crystal quartz	1.2
I-14	9	1295	Fragment	siret x3	Crystal quartz	3.2
I-14	9	1296	Fragment	Longitudinal	Crystal quartz	1.4
I-14	9	1297	Fragment	Longitudinal	Crystal quartz	0.8
I-14	9	1298	Fragment	Longitudinal	Crystal quartz	0.8
I-14	9	1299	Fragment	Longitudinal	Crystal quartz	1.4
I-14	9	1300	Fragment	Longitudinal	Crystal quartz	0.3
I-14	9	1301	Fragment	Longitudinal	Crystal quartz	0.5
I-14	9	1302	Fragment	Longitudinal	Crystal quartz	0.8
I-14	9	1303	Fragment	siret x1	Crystal quartz	2.3
I-14	9	1304	Fragment	Longitudinal	Crystal quartz	0.4
I-14	9	1305	Fragment	siret x1	Crystal quartz	0.6
I-14	9	1306	Fragment	siret x1	Crystal quartz	1.8
I-14	9	1307	Fragment	siret x1	Crystal quartz	0.6
I-14	9	1308	Fragment	siret x1	Crystal quartz	0.7
I-14	9	1309	Fragment	siret x1	Crystal quartz	0.2
I-14	9	1310	Fragment	siret x1	Crystal quartz	0.5
I-14	9	1311	Fragment	siret x1	Crystal quartz	1.1
I-14	9	1312	Fragment	siret x1	Crystal quartz	0.5
I-14	9	1313	Fragment	siret x1	Crystal quartz	0.9
I-14	9	1314	Fragment	siret x1	Crystal quartz	0.3
I-14	9	1315	Fragment	siret x1	Crystal quartz	0.3
I-14	9	1316	Fragment	siret x1	Crystal quartz	0.6
I-14	9	1317	Fragment	siret x1	Milky quartz	5
I-14	9	1318	Fragment	siret x3	Milky quartz	4.4
I-14	9	1319	Fragment	siret x1	Milky quartz	1.3
I-14	9	1320	Fragment	siret x1	Milky quartz	0.6
I-14	9	1321	Fragment	siret x1	Milky quartz	0.4
I-14	9	1322	Fragment	siret x1	Milky quartz	0.6
I-14	9	1323	Fragment		Milky quartz	18.4	0-25
I-14	9	1324	Fragment		Milky quartz	9.2
I-14	9	1326	Fragment		Milky quartz	2.5
I-14	9	1327	Fragment		Milky quartz	2.8
I-14	9	1328	Fragment		Grainy quartz	1.4
I-14	9	1329	Fragment		Grainy quartz	0.7
I-14	9	1330	Fragment		Grainy quartz	1.2
I-14	9	1331	Fragment		Grainy quartz	1.5
I-14	9	1332	Fragment		Grainy quartz	0.9
I-14	9	1333	Fragment		Grainy quartz	1.4
I-14	9	1334	Fragment		Grainy quartz	0.5
I-14	9	1335	Fragment		Milky quartz	3.2	25-50
I-14	9	1336	Fragment		Milky quartz	2.1	0-25
I-14	9	1337	Fragment		Milky quartz	3.9
I-14	9	1338	Fragment		Rose quartz	2.4
I-14	9	1339	Fragment		Milky quartz	2.5	0-25
I-14	9	1340	Fragment		Milky quartz	2
I-14	9	1341	Fragment		Milky quartz	2
I-14	9	1342	Fragment		Milky quartz	2.2
I-14	9	1343	Fragment		Milky quartz	2
I-14	9	1344	Fragment		Rose quartz	1.8
I-14	9	1345	Fragment		Milky quartz	1.3
I-14	9	1346	Fragment		Milky quartz	1.3
I-14	9	1347	Fragment		Milky quartz	1.7	0-25
I-14	9	1348	Fragment		Milky quartz	1.4
I-14	9	1349	Fragment		Milky quartz	1.1
I-14	9	1350	Fragment		Milky quartz	1
I-14	9	1351	Fragment		Milky quartz	1.1
I-14	9	1352	Fragment		Milky quartz	0.7
I-14	9	1353	Fragment		Milky quartz	1.1	0-25
I-14	9	1354	Fragment		Milky quartz	0.9
I-14	9	1355	Fragment		Milky quartz	1.1
I-14	9	1356	Fragment		Milky quartz	1
I-14	9	1357	Fragment		Milky quartz	1.4
I-14	9	1358	Fragment		Milky quartz	1.5
I-14	9	1359	Fragment		Milky quartz	1
I-14	9	1360	Fragment		Milky quartz	1
I-14	9	1361	Fragment		Milky quartz	1.4
I-14	9	1362	Fragment		Milky quartz	1.1
I-14	9	1363	Fragment		Milky quartz	0.9
I-14	9	1364	Fragment		Milky quartz	1.1
I-14	9	1365	Fragment		Milky quartz	1.2
I-14	9	1366	Fragment		Milky quartz	1
I-14	9	1367	Fragment		Milky quartz	1
I-14	9	1368	Fragment		Milky quartz	1
I-14	9	1369	Fragment		Milky quartz	0.5
I-14	9	1370	Fragment		Milky quartz	0.5
I-14	9	1371	Fragment		Milky quartz	0.5
I-14	9	1372	Fragment		Milky quartz	0.5
I-14	9	1373	Fragment		Milky quartz	0.5
I-14	9	1374	Fragment		Milky quartz	0.5
I-14	9	1375	Fragment		Milky quartz	0.5
I-14	9	1376	Fragment		Milky quartz	0.5
I-14	9	1377	Fragment		Milky quartz	0.5
I-14	9	1378	Fragment		Milky quartz	0.5
I-14	9	1379	Fragment		Milky quartz	0.5
I-14	9	1380	Fragment		Milky quartz	0.5
I-14	9	1381	Fragment		Milky quartz	0.5
I-14	9	1382	Fragment		Milky quartz	0.5
I-14	9	1383	Fragment		Milky quartz	0.5
I-14	9	1384	Fragment		Milky quartz	0.5
I-14	9	1385	Fragment		Milky quartz	0.5
I-14	9	1386	Fragment		Milky quartz	0.5
I-14	9	1387	Fragment		Milky quartz	0.5
I-14	9	1388	Fragment		Milky quartz	0.5
I-14	9	1389	Fragment		Milky quartz	0.5
I-14	9	1390	Fragment		Milky quartz	0.5
I-14	9	1391	Fragment		Milky quartz	0.5
I-14	9	1392	Fragment		Milky quartz	0.5
I-14	9	1393	Fragment		Milky quartz	0.5
I-14	9	1394	Fragment		Milky quartz	0.5
I-14	9	1395	Fragment		Milky quartz	1
I-14	9	1396	Fragment		Milky quartz	1
I-14	9	1397	Fragment		Milky quartz	1
I-14	9	1398	Fragment		Milky quartz	1
I-14	9	1399	Fragment		Milky quartz	1
I-14	9	1400	Fragment		Milky quartz	1
I-14	9	1401	Fragment		Milky quartz	1
I-14	9	1402	Fragment		Milky quartz	1
I-14	9	1403	Fragment		Milky quartz	0.7
I-14	9	1404	Fragment		Milky quartz	0.7
I-14	9	1405	Fragment		Milky quartz	0.7
I-14	9	1406	Fragment		Milky quartz	0.7
I-14	9	1407	Fragment		Milky quartz	0.7
I-14	9	1408	Fragment		Milky quartz	0.7
I-14	9	1409	Fragment		Milky quartz	0.7
I-14	9	1410	Fragment		Milky quartz	0.7
I-14	9	1411	Fragment		Milky quartz	0.7
I-14	9	1412	Fragment		Milky quartz	0.7
I-14	9	1413	Fragment		Milky quartz	0.7
I-14	9	1414	Fragment		Milky quartz	0.7
I-14	9	1415	Fragment		Milky quartz	0.7
I-14	9	1416	Fragment		Milky quartz	0.7
I-14	9	1417	Fragment		Milky quartz	0.7
I-14	9	1418	Fragment		Milky quartz	0.3
I-14	9	1419	Fragment		Milky quartz	0.3
I-14	9	1420	Fragment		Milky quartz	0.3
I-14	9	1421	Fragment		Milky quartz	0.3
I-14	9	1422	Fragment		Milky quartz	0.3
I-14	9	1423	Fragment		Milky quartz	0.3
I-14	9	1424	Fragment		Milky quartz	0.3
I-14	9	1425	Fragment		Milky quartz	0.3
I-14	9	1426	Fragment		Milky quartz	0.3
I-14	9	1427	Fragment		Milky quartz	0.3
I-14	9	1428	Fragment		Milky quartz	0.3
I-14	9	1429	Fragment		Milky quartz	0.3
I-14	9	1430	Fragment		Milky quartz	0.3
I-14	9	1431	Fragment		Milky quartz	0.3
I-14	9	1432	Fragment		Milky quartz	0.3
I-14	9	1433	Fragment		Crystal quartz	2.3
I-14	9	1434	Fragment		Crystal quartz	2.6
I-14	9	1435	Fragment		Crystal quartz	1.6	0-25
I-14	9	1436	Fragment		Crystal quartz	1.1
I-14	9	1437	Fragment		Crystal quartz	1.3
I-14	9	1438	Fragment		Crystal quartz	0.8	0-25
I-14	9	1439	Fragment		Crystal quartz	1.4
I-14	9	1440	Fragment		Crystal quartz	1
I-14	9	1441	Fragment		Crystal quartz	0.7
I-14	9	1442	Fragment		Crystal quartz	0.6
I-14	9	1443	Fragment		Crystal quartz	0.7
I-14	9	1444	Fragment		Crystal quartz	0.5
I-14	9	1445	Fragment		Crystal quartz	0.5
I-14	9	1446	Fragment		Crystal quartz	0.5
I-14	9	1447	Fragment		Crystal quartz	0.5
I-14	9	1448	Fragment		Crystal quartz	0.5	0-25
I-14	9	1449	Fragment		Crystal quartz	0.5
I-14	9	1450	Fragment		Crystal quartz	0.5
I-14	9	1451	Fragment		Crystal quartz	0.5
I-14	9	1452	Fragment		Crystal quartz	0.5
I-14	9	1453	Fragment		Crystal quartz	0.5
I-14	9	1454	Fragment		Crystal quartz	0.5
I-14	9	1455	Fragment		Crystal quartz	0.5
I-14	9	1456	Fragment		Crystal quartz	0.5
I-14	9	1457	Fragment		Crystal quartz	0.7
I-14	9	1458	Fragment		Crystal quartz	0.3
I-14	9	1459	Fragment		Crystal quartz	0.3
I-14	9	1460	Fragment		Crystal quartz	0.3
I-14	9	1461	Fragment		Crystal quartz	0.3
I-14	9	1462	Fragment		Crystal quartz	0.3
I-14	9	1463	Fragment		Crystal quartz	0.3
I-14	9	1464	Fragment		Crystal quartz	0.3
I-14	9	1465	Debris		Rose quartz	0.2
I-14	9	1466	Debris		Rose quartz	0.2
I-14	9	1467	Debris		Rose quartz	0.2
I-14	9	1468	Debris		Rose quartz	0.2
I-14	9	1469	Debris		Rose quartz	0.2
I-14	9	1470	Debris		Rose quartz	0.2
I-14	9	1471	Debris		Rose quartz	0.2
I-14	9	1472	Debris		Rose quartz	0.2
I-14	9	1473	Debris		Rose quartz	0.2
I-14	9	1474	Debris		Rose quartz	0.2
I-14	9	1475	Debris		Rose quartz	0.2
I-14	9	1476	Debris		Rose quartz	0.2
I-14	9	1477	Debris		Rose quartz	0.2
I-14	9	1478	Debris		Grainy quartz	0.2
I-14	9	1479	Debris		Grainy quartz	0.2
I-14	9	1480	Debris		Grainy quartz	0.2
I-14	9	1481	Debris		Grainy quartz	0.2
I-14	9	1482	Debris		Grainy quartz	0.2
I-14	9	1483	Debris		Grainy quartz	0.2
I-14	9	1484	Debris		Grainy quartz	0.2
I-14	9	1485	Debris		Grainy quartz	0.2
I-14	9	1486	Debris		Grainy quartz	0.2
I-14	9	1487	Debris		Grainy quartz	0.2
I-14	9	1488	Debris		Grainy quartz	0.2
I-14	9	1489	Debris		Grainy quartz	0.2
I-14	9	1490	Debris		Grainy quartz	0.2
I-14	9	1491	Debris		Grainy quartz	0.2
I-14	9	1492	Debris		Grainy quartz	0.2
I-14	9	1493	Debris		Grainy quartz	0.2
I-14	9	1494	Debris		Grainy quartz	0.2
I-14	9	1495	Debris		Grainy quartz	0.2
I-14	9	1496	Debris		Grainy quartz	0.2
I-14	9	1497	Debris		Chert	0.2
I-14	9	1498	Debris		Chert	0.2
I-14	9	1499	Debris		Milky quartz	0.2	0-25
I-14	9	1500	Debris		Milky quartz	0.2	0-25
I-14	9	1501	Debris		Milky quartz	0.2	25-50
I-14	9	1502	Debris		Crystal quartz	0.2	0-25
I-14	9	1503	Debris		Crystal quartz	0.2	0-25
I-14	9	1504	Debris		Crystal quartz	0.2	50-75
I-14	9	1505	Debris		Crystal quartz	0.2	25-50
I-14	9	1506	Debris		Crystal quartz	0.2	25-50
I-14	9	1507	Debris		Crystal quartz	0.2	0-25
I-14	9	1508	Debris		Crystal quartz	0.2	0-25
I-14	9	1509	Debris		Milky quartz	0.2
I-14	9	1510	Debris		Milky quartz	0.2
I-14	9	1511	Debris		Milky quartz	0.2
I-14	9	1512	Debris		Milky quartz	0.2
I-14	9	1513	Debris		Milky quartz	0.2
I-14	9	1514	Debris		Milky quartz	0.2
I-14	9	1515	Debris		Milky quartz	0.2
I-14	9	1516	Debris		Milky quartz	0.2
I-14	9	1517	Debris		Milky quartz	0.2
I-14	9	1518	Debris		Milky quartz	0.2
I-14	9	1519	Debris		Milky quartz	0.2
I-14	9	1520	Debris		Milky quartz	0.2
I-14	9	1521	Debris		Milky quartz	0.2
I-14	9	1522	Debris		Milky quartz	0.2
I-14	9	1523	Debris		Milky quartz	0.2
I-14	9	1524	Debris		Milky quartz	0.2
I-14	9	1525	Debris		Milky quartz	0.2
I-14	9	1526	Debris		Milky quartz	0.2
I-14	9	1527	Debris		Milky quartz	0.2
I-14	9	1528	Debris		Milky quartz	0.2
I-14	9	1529	Debris		Milky quartz	0.2
I-14	9	1530	Debris		Milky quartz	0.2
I-14	9	1531	Debris		Milky quartz	0.2
I-14	9	1532	Debris		Milky quartz	0.2
I-14	9	1533	Debris		Milky quartz	0.2
I-14	9	1534	Debris		Milky quartz	0.2
I-14	9	1535	Debris		Milky quartz	0.2
I-14	9	1536	Debris		Milky quartz	0.2
I-14	9	1537	Debris		Milky quartz	0.2
I-14	9	1538	Debris		Milky quartz	0.2
I-14	9	1539	Debris		Milky quartz	0.2
I-14	9	1540	Debris		Milky quartz	0.2
I-14	9	1541	Debris		Milky quartz	0.2
I-14	9	1542	Debris		Milky quartz	0.2
I-14	9	1543	Debris		Milky quartz	0.2
I-14	9	1544	Debris		Milky quartz	0.2
I-14	9	1545	Debris		Milky quartz	0.2
I-14	9	1546	Debris		Milky quartz	0.2
I-14	9	1547	Debris		Milky quartz	0.2
I-14	9	1548	Debris		Milky quartz	0.2
I-14	9	1549	Debris		Milky quartz	0.2
I-14	9	1550	Debris		Milky quartz	0.2
I-14	9	1551	Debris		Milky quartz	0.2
I-14	9	1552	Debris		Milky quartz	0.2
I-14	9	1553	Debris		Milky quartz	0.2
I-14	9	1554	Debris		Milky quartz	0.2
I-14	9	1555	Debris		Milky quartz	0.2
I-14	9	1556	Debris		Milky quartz	0.2
I-14	9	1557	Debris		Milky quartz	0.2
I-14	9	1558	Debris		Milky quartz	0.2
I-14	9	1559	Debris		Milky quartz	0.2
I-14	9	1560	Debris		Milky quartz	0.2
I-14	9	1561	Debris		Milky quartz	0.2
I-14	9	1562	Debris		Milky quartz	0.2
I-14	9	1563	Debris		Milky quartz	0.2
I-14	9	1564	Debris		Milky quartz	0.2
I-14	9	1565	Debris		Milky quartz	0.2
I-14	9	1566	Debris		Milky quartz	0.2
I-14	9	1567	Debris		Milky quartz	0.2
I-14	9	1568	Debris		Milky quartz	0.2
I-14	9	1569	Debris		Milky quartz	0.2
I-14	9	1570	Debris		Milky quartz	0.2
I-14	9	1571	Debris		Milky quartz	0.2
I-14	9	1572	Debris		Milky quartz	0.2
I-14	9	1573	Debris		Milky quartz	0.2
I-14	9	1574	Debris		Milky quartz	0.2
I-14	9	1575	Debris		Milky quartz	0.2
I-14	9	1576	Debris		Milky quartz	0.2
I-14	9	1577	Debris		Milky quartz	0.2
I-14	9	1578	Debris		Milky quartz	0.2
I-14	9	1579	Debris		Milky quartz	0.2
I-14	9	1580	Debris		Milky quartz	0.2
I-14	9	1581	Debris		Milky quartz	0.2
I-14	9	1582	Debris		Milky quartz	0.2
I-14	9	1583	Debris		Milky quartz	0.2
I-14	9	1584	Debris		Milky quartz	0.2
I-14	9	1585	Debris		Milky quartz	0.2
I-14	9	1586	Debris		Milky quartz	0.2
I-14	9	1587	Debris		Milky quartz	0.2
I-14	9	1588	Debris		Milky quartz	0.2
I-14	9	1589	Debris		Milky quartz	0.2
I-14	9	1590	Debris		Milky quartz	0.2
I-14	9	1591	Debris		Milky quartz	0.2
I-14	9	1592	Debris		Milky quartz	0.2
I-14	9	1593	Debris		Milky quartz	0.2
I-14	9	1594	Debris		Milky quartz	0.2
I-14	9	1595	Debris		Milky quartz	0.2
I-14	9	1596	Debris		Milky quartz	0.2
I-14	9	1597	Debris		Milky quartz	0.2
I-14	9	1598	Debris		Milky quartz	0.2
I-14	9	1599	Debris		Milky quartz	0.2
I-14	9	1600	Debris		Milky quartz	0.2
I-14	9	1601	Debris		Milky quartz	0.2
I-14	9	1602	Debris		Milky quartz	0.2
I-14	9	1603	Debris		Milky quartz	0.2
I-14	9	1604	Debris		Milky quartz	0.2
I-14	9	1605	Debris		Milky quartz	0.2
I-14	9	1606	Debris		Milky quartz	0.2
I-14	9	1607	Debris		Milky quartz	0.2
I-14	9	1608	Debris		Milky quartz	0.2
I-14	9	1609	Debris		Milky quartz	0.2
I-14	9	1610	Debris		Milky quartz	0.2
I-14	9	1611	Debris		Milky quartz	0.2
I-14	9	1612	Debris		Milky quartz	0.2
I-14	9	1613	Debris		Crystal quartz	0.2
I-14	9	1614	Debris		Crystal quartz	0.2
I-14	9	1615	Debris		Crystal quartz	0.2
I-14	9	1616	Debris		Crystal quartz	0.2
I-14	9	1617	Debris		Crystal quartz	0.2
I-14	9	1618	Debris		Crystal quartz	0.2
I-14	9	1619	Debris		Crystal quartz	0.2
I-14	9	1620	Debris		Crystal quartz	0.2
I-14	9	1621	Debris		Crystal quartz	0.2
I-14	9	1622	Debris		Crystal quartz	0.2
I-14	9	1623	Debris		Crystal quartz	0.2
I-14	9	1624	Debris		Crystal quartz	0.2
I-14	9	1625	Debris		Crystal quartz	0.2
I-14	9	1626	Debris		Crystal quartz	0.2
I-14	9	1627	Debris		Crystal quartz	0.2
I-14	9	1628	Debris		Crystal quartz	0.2
I-14	9	1629	Debris		Crystal quartz	0.2
I-14	9	1630	Debris		Crystal quartz	0.2
I-14	9	1631	Debris		Crystal quartz	0.2
I-14	9	1632	Debris		Crystal quartz	0.2
I-14	9	1633	Debris		Crystal quartz	0.2
I-14	9	1634	Debris		Crystal quartz	0.2
I-14	9	1635	Debris		Crystal quartz	0.2
I-14	9	1636	Debris		Crystal quartz	0.2
I-14	9	1637	Debris		Crystal quartz	0.2
I-14	9	1638	Debris		Crystal quartz	0.2
I-14	9	1639	Debris		Crystal quartz	0.2
I-14	9	1640	Debris		Crystal quartz	0.2
I-14	9	1641	Debris		Crystal quartz	0.2
I-14	9	1642	Debris		Crystal quartz	0.2
I-14	9	1643	Debris		Crystal quartz	0.2
I-14	9	1644	Debris		Crystal quartz	0.2
I-14	9	1645	Debris		Crystal quartz	0.2
I-14	9	1646	Debris		Crystal quartz	0.2
I-14	9	1647	Debris		Crystal quartz	0.2
I-14	9	1648	Debris		Crystal quartz	0.2
I-14	9	1649	Debris		Crystal quartz	0.2
I-14	9	1650	Debris		Crystal quartz	0.2
I-14	9	1651	Debris		Crystal quartz	0.2
I-14	9	1652	Debris		Crystal quartz	0.2
I-14	9	1653	Debris		Crystal quartz	0.2
I-14	9	1654	Debris		Crystal quartz	0.2
I-14	9	1655	Debris		Crystal quartz	0.2
I-14	9	1656	Debris		Crystal quartz	0.2
I-14	9	1657	Debris		Crystal quartz	0.2
I-14	9	1658	Debris		Crystal quartz	0.2
I-14	9	1659	Debris		Crystal quartz	0.2
I-14	9	1660	Debris		Crystal quartz	0.2
I-14	9	1661	Debris		Crystal quartz	0.2
I-14	9	1662	Debris		Crystal quartz	0.2
I-14	9	1663	Debris		Crystal quartz	0.2
I-14	9	1664	Debris		Crystal quartz	0.2
I-14	9	1665	Debris		Crystal quartz	0.2
I-14	9	1666	Debris		Crystal quartz	0.2
I-14	9	1667	Debris		Crystal quartz	0.2
I-14	9	1668	Debris		Crystal quartz	0.2
I-14	9	1669	Debris		Crystal quartz	0.2
I-14	9	1670	Debris		Crystal quartz	0.2
I-14	9	1671	Debris		Crystal quartz	0.2
I-14	9	1672	Debris		Crystal quartz	0.2
I-14	9	1673	Debris		Crystal quartz	0.2
I-14	9	1674	Debris		Crystal quartz	0.2
I-14	9	1675	Debris		Crystal quartz	0.2
I-14	9	1676	Debris		Crystal quartz	0.2
I-14	9	1677	Debris		Crystal quartz	0.2
I-14	9	1678	Debris		Crystal quartz	0.2
I-14	9	1679	Debris		Crystal quartz	0.2
I-14	9	1680	Debris		Crystal quartz	0.2
I-14	9	1681	Debris		Crystal quartz	0.2
I-14	9	1682	Debris		Crystal quartz	0.2
I-14	9	1683	Debris		Crystal quartz	0.2
I-14	9	1684	Debris		Crystal quartz	0.2
I-14	9	1685	Debris		Crystal quartz	0.2
I-14	9	1686	Debris		Crystal quartz	0.2
I-14	9	1687	Debris		Crystal quartz	0.2
I-14	9	1688	Debris		Crystal quartz	0.2
I-14	9	1689	Debris		Crystal quartz	0.2
I-14	9	1690	Debris		Crystal quartz	0.2
I-14	9	1691	Debris		Crystal quartz	0.2
I-14	9	1692	Debris		Crystal quartz	0.2
I-14	9	1693	Debris		Crystal quartz	0.2
I-14	9	1694	Debris		Crystal quartz	0.2
I-14	9	1695	Debris		Crystal quartz	0.2
I-14	9	1696	Debris		Crystal quartz	0.2
I-14	9	1697	Debris		Crystal quartz	0.2
I-14	9	1698	Debris		Crystal quartz	0.2
I-14	9	1699	Debris		Crystal quartz	0.2
I-14	9	1700	Debris		Crystal quartz	0.2
I-14	9	1701	Debris		Crystal quartz	0.2
I-14	9	1702	Debris		Crystal quartz	0.2
I-14	9	1703	Debris		Crystal quartz	0.2
I-14	9	1704	Debris		Crystal quartz	0.2
I-14	9	1705	Debris		Crystal quartz	0.2
I-14	9	1706	Debris		Crystal quartz	0.2
I-14	9	1707	Debris		Crystal quartz	0.2
I-14	9	1708	Debris		Crystal quartz	0.2
I-14	9	1709	Debris		Crystal quartz	0.2
I-14	9	1710	Debris		Crystal quartz	0.2
I-14	9	1711	Debris		Crystal quartz	0.2
I-14	9	1712	Debris		Crystal quartz	0.2
I-14	9	1713	Debris		Crystal quartz	0.2
I-14	9	1714	Debris		Crystal quartz	0.2
I-14	9	1715	Debris		Crystal quartz	0.2
I-14	9	1716	Debris		Crystal quartz	0.2
I-14	9	1717	Debris		Crystal quartz	0.2
I-14	9	1718	Debris		Crystal quartz	0.2
I-14	9	1719	Debris		Crystal quartz	0.2
I-14	9	1720	Debris		Crystal quartz	0.2
I-14	9	1721	Debris		Crystal quartz	0.2
I-14	9	1722	Debris		Crystal quartz	0.2
I-14	9	1723	Debris		Crystal quartz	0.2
I-14	9	1724	Debris		Crystal quartz	0.2
I-14	9	1725	Debris		Crystal quartz	0.2
I-14	9	1726	Debris		Crystal quartz	0.2
I-14	9	1727	Debris		Crystal quartz	0.2
I-14	9	1728	Debris		Crystal quartz	0.2
I-14	9	1729	Debris		Crystal quartz	0.2
I-14	9	1730	Debris		Crystal quartz	0.2
I-14	9	1731	Debris		Crystal quartz	0.2
I-14	9	1732	Debris		Crystal quartz	0.2
I-14	9	1733	Debris		Crystal quartz	0.2
I-14	9	1734	Debris		Crystal quartz	0.2
I-14	9	1735	Debris		Crystal quartz	0.2
I-14	9	1736	Debris		Crystal quartz	0.2
I-14	9	1737	Debris		Crystal quartz	0.2
I-14	9	1738	Debris		Crystal quartz	0.2
I-14	9	1739	Debris		Crystal quartz	0.2
I-14	9	1740	Debris		Crystal quartz	0.2
I-14	9	1741	Debris		Crystal quartz	0.2
I-14	9	1742	Debris		Crystal quartz	0.2
I-14	9	1743	Debris		Crystal quartz	0.2
I-14	9	1744	Debris		Crystal quartz	0.2
I-14	9	1745	Debris		Crystal quartz	0.2
I-14	9	1746	Debris		Crystal quartz	0.2
I-14	9	1747	Debris		Crystal quartz	0.2
I-14	9	1748	Debris		Crystal quartz	0.2
I-14	9	1749	Debris		Crystal quartz	0.2
I-14	9	1750	Debris		Crystal quartz	0.2
I-14	9	1751	Debris		Crystal quartz	0.2
I-14	9	1752	Debris		Crystal quartz	0.2
I-14	9	1753	Debris		Crystal quartz	0.2
I-14	9	1754	Debris		Crystal quartz	0.2
I-14	9	1755	Debris		Crystal quartz	0.2
I-14	9	1756	Debris		Crystal quartz	0.2
I-14	9	1757	Debris		Crystal quartz	0.2
I-14	9	1758	Debris		Crystal quartz	0.2
I-14	9	1759	Debris		Crystal quartz	0.2
I-14	9	1760	Debris		Crystal quartz	0.2
I-14	9	1761	Debris		Crystal quartz	0.2
I-14	9	1762	Debris		Crystal quartz	0.2
I-14	9	1763	Debris		Crystal quartz	0.2
I-14	9	1764	Debris		Crystal quartz	0.2
I-14	9	1765	Debris		Crystal quartz	0.2
I-14	9	1766	Debris		Crystal quartz	0.2
I-14	9	1767	Debris		Crystal quartz	0.2
I-14	9	1768	Debris		Crystal quartz	0.2
I-14	9	1769	Debris		Crystal quartz	0.2
I-14	9	1770	Debris		Crystal quartz	0.2
I-14	9	1771	Debris		Crystal quartz	0.2
I-14	9	1772	Debris		Crystal quartz	0.2
I-14	9	1773	Debris		Crystal quartz	0.2
I-14	9	1774	Debris		Crystal quartz	0.2
I-14	9	1775	Debris		Crystal quartz	0.2
I-14	9	1776	Debris		Crystal quartz	0.2
I-14	9	1777	Debris		Crystal quartz	0.2
I-14	9	1778	Debris		Crystal quartz	0.2
I-14	9	1779	Debris		Crystal quartz	0.2
I-14	9	1780	Debris		Crystal quartz	0.2
I-14	9	1781	Debris		Crystal quartz	0.2
I-14	9	1782	Debris		Crystal quartz	0.2
I-14	9	1783	Debris		Crystal quartz	0.2
I-14	9	1784	Debris		Crystal quartz	0.2
I-14	9	1785	Debris		Crystal quartz	0.2
I-14	9	1786	Debris		Crystal quartz	0.2
I-14	9	1787	Debris		Crystal quartz	0.2
I-14	9	1788	Debris		Crystal quartz	0.2
I-14	9	1789	Debris		Crystal quartz	0.2
I-14	9	1790	Debris		Crystal quartz	0.2
I-14	9	1791	Debris		Crystal quartz	0.2
I-14	9	1792	Debris		Crystal quartz	0.2
I-14	9	1793	Debris		Crystal quartz	0.2
I-14	9	1794	Debris		Crystal quartz	0.2
I-14	9	1795	Debris		Crystal quartz	0.2
I-14	9	1796	Debris		Crystal quartz	0.2
I-14	9	1797	Debris		Crystal quartz	0.2
I-14	9	1798	Debris		Crystal quartz	0.2
I-14	9	1799	Debris		Crystal quartz	0.2
I-14	9	1800	Debris		Crystal quartz	0.2
I-14	9	1801	Debris		Crystal quartz	0.2
I-14	9	1802	Debris		Crystal quartz	0.2
I-14	9	1803	Debris		Crystal quartz	0.2
I-14	9	1804	Debris		Crystal quartz	0.2
I-14	9	1805	Debris		Crystal quartz	0.2
I-14	9	1806	Debris		Crystal quartz	0.2
I-14	9	1807	Debris		Crystal quartz	0.2
I-14	9	1808	Debris		Crystal quartz	0.2
I-14	9	1809	Debris		Crystal quartz	0.2
I-14	9	1810	Debris		Crystal quartz	0.2
I-14	9	1811	Debris		Crystal quartz	0.2
I-14	9	1812	Debris		Crystal quartz	0.2
I-14	9	1813	Debris		Crystal quartz	0.2
I-14	9	1814	Debris		Crystal quartz	0.2
I-14	9	1815	Debris		Crystal quartz	0.2
I-14	9	1816	Debris		Crystal quartz	0.2
I-14	9	1817	Debris		Crystal quartz	0.2
I-14	9	1818	Debris		Crystal quartz	0.2
I-14	9	1819	Debris		Crystal quartz	0.2
I-14	9	1820	Debris		Crystal quartz	0.2
I-14	9	1821	Debris		Crystal quartz	0.2
I-14	9	1822	Debris		Crystal quartz	0.2
I-14	9	1823	Debris		Crystal quartz	0.2
I-14	9	1824	Debris		Crystal quartz	0.2
I-14	9	1825	Debris		Crystal quartz	0.2
I-14	9	1826	Debris		Crystal quartz	0.2
I-14	9	1827	Debris		Crystal quartz	0.2
I-14	9	1828	Debris		Crystal quartz	0.2
I-14	9	1829	Debris		Crystal quartz	0.2
I-14	9	1830	Debris		Crystal quartz	0.2
I-14	9	1831	Debris		Crystal quartz	0.2
I-14	9	1832	Debris		Crystal quartz	0.2
I-14	9	1833	Debris		Crystal quartz	0.2
I-14	9	1834	Debris		Crystal quartz	0.2
I-14	9	1835	Debris		Crystal quartz	0.2
I-14	9	1836	Debris		Crystal quartz	0.2
I-14	9	1837	Debris		Crystal quartz	0.2
I-14	9	1838	Debris		Crystal quartz	0.2
I-14	9	1839	Debris		Crystal quartz	0.2
I-14	9	1840	Debris		Crystal quartz	0.2
I-14	9	1841	Debris		Crystal quartz	0.2
I-14	9	1842	Debris		Crystal quartz	0.2
I-14	9	1843	Debris		Crystal quartz	0.2
I-14	9	1844	Debris		Crystal quartz	0.2
I-14	9	1845	Debris		Crystal quartz	0.2
I-14	9	1846	Debris		Crystal quartz	0.2
I-14	9	1847	Debris		Crystal quartz	0.2
I-14	9	1848	Debris		Crystal quartz	0.2
I-14	9	1849	Debris		Crystal quartz	0.2
I-14	9	1850	Debris		Crystal quartz	0.2
I-14	9	1851	Debris		Crystal quartz	0.2
I-14	9	1852	Debris		Crystal quartz	0.2
I-14	9	1853	Debris		Crystal quartz	0.2
I-14	9	1854	Debris		Crystal quartz	0.2
I-14	9	1855	Debris		Crystal quartz	0.2
I-14	9	1856	Debris		Crystal quartz	0.2
I-14	9	1857	Debris		Crystal quartz	0.2
I-14	9	1858	Debris		Crystal quartz	0.2
I-14	9	1859	Debris		Crystal quartz	0.2
I-14	9	1860	Debris		Crystal quartz	0.2
I-14	9	1861	Debris		Crystal quartz	0.2
I-14	9	1862	Debris		Crystal quartz	0.2
I-14	9	1863	Debris		Crystal quartz	0.2
I-14	9	1864	Debris		Crystal quartz	0.2
I-14	9	1865	Debris		Crystal quartz	0.2
I-14	9	1866	Debris		Crystal quartz	0.2
I-14	9	1867	Debris		Crystal quartz	0.2
I-14	9	1868	Debris		Crystal quartz	0.2
I-14	9	1869	Debris		Crystal quartz	0.2
I-14	9	1870	Debris		Crystal quartz	0.2
I-14	9	1871	Debris		Crystal quartz	0.2
I-14	9	1872	Debris		Crystal quartz	0.2
I-14	9	1873	Debris		Crystal quartz	0.2
I-14	9	1874	Debris		Crystal quartz	0.2
I-14	9	1875	Debris		Crystal quartz	0.2
I-14	9	1876	Debris		Crystal quartz	0.2
I-14	9	1877	Debris		Crystal quartz	0.2
I-14	9	1878	Debris		Crystal quartz	0.2
I-14	9	1879	Debris		Crystal quartz	0.2
I-14	9	1880	Debris		Crystal quartz	0.2
I-14	9	1881	Debris		Crystal quartz	0.2
I-14	9	1882	Debris		Crystal quartz	0.2
I-14	9	1883	Debris		Crystal quartz	0.2
I-14	9	1884	Debris		Crystal quartz	0.2
I-14	9	1885	Debris		Crystal quartz	0.2
I-14	9	1886	Debris		Crystal quartz	0.2
I-14	9	1887	Debris		Crystal quartz	0.2
I-14	9	1888	Debris		Crystal quartz	0.2
I-14	9	1889	Debris		Crystal quartz	0.2
I-14	9	1890	Debris		Crystal quartz	0.2
I-14	9	1891	Debris		Crystal quartz	0.2
I-14	9	1892	Debris		Crystal quartz	0.2
I-14	9	1893	Debris		Crystal quartz	0.2
I-14	9	1894	Debris		Crystal quartz	0.2
I-14	9	1895	Debris		Crystal quartz	0.2
I-14	9	1896	Debris		Crystal quartz	0.2
I-14	9	1897	Debris		Crystal quartz	0.2
I-14	9	1898	Debris		Crystal quartz	0.2
I-14	9	1899	Debris		Crystal quartz	0.2
I-14	9	1900	Debris		Crystal quartz	0.2
I-14	9	1901	Debris		Crystal quartz	0.2
I-14	9	1902	Debris		Crystal quartz	0.2
I-14	9	1903	Debris		Crystal quartz	0.2
I-14	9	1904	Debris		Crystal quartz	0.2
I-14	9	1905	Debris		Crystal quartz	0.2
I-14	9	1906	Debris		Crystal quartz	0.2
I-14	9	1907	Debris		Crystal quartz	0.2
I-14	9	1908	Debris		Crystal quartz	0.2
I-14	9	1909	Debris		Crystal quartz	0.2
I-14	9	1910	Debris		Crystal quartz	0.2
I-14	9	1911	Debris		Crystal quartz	0.2
I-14	9	1912	Debris		Crystal quartz	0.2
I-14	9	1913	Debris		Crystal quartz	0.2
I-14	9	1914	Debris		Crystal quartz	0.2
I-14	9	1915	Debris		Crystal quartz	0.2
I-14	9	1916	Debris		Crystal quartz	0.2
I-14	9	1917	Debris		Crystal quartz	0.2
I-14	9	1918	Debris		Crystal quartz	0.2
I-14	9	1919	Debris		Crystal quartz	0.2
I-14	9	1920	Debris		Crystal quartz	0.2
I-14	9	1921	Debris		Crystal quartz	0.2
I-14	9	1922	Debris		Crystal quartz	0.2
I-14	9	1923	Debris		Crystal quartz	0.2
I-14	9	1924	Debris		Crystal quartz	0.2
I-14	9	1925	Debris		Crystal quartz	0.2
I-14	9	1926	Debris		Crystal quartz	0.2
I-14	9	1927	Debris		Crystal quartz	0.2
I-14	9	1928	Debris		Crystal quartz	0.2
I-14	9	1929	Debris		Crystal quartz	0.2
I-14	9	1930	Debris		Crystal quartz	0.2
I-14	9	1931	Debris		Crystal quartz	0.2
I-14	9	1932	Debris		Crystal quartz	0.2
I-14	9	1933	Debris		Crystal quartz	0.2
I-14	9	1934	Debris		Crystal quartz	0.2
I-14	9	1935	Debris		Crystal quartz	0.2
I-14	9	1936	Debris		Crystal quartz	0.2
I-14	9	1937	Debris		Crystal quartz	0.2
I-14	9	1938	Debris		Crystal quartz	0.2
I-14	9	1939	Debris		Crystal quartz	0.2
I-14	9	1940	Debris		Crystal quartz	0.2
I-14	9	1941	Debris		Crystal quartz	0.2
I-14	9	1942	Debris		Crystal quartz	0.2
I-14	9	1943	Debris		Crystal quartz	0.2
I-14	9	1944	Debris		Crystal quartz	0.2
I-14	9	1945	Debris		Crystal quartz	0.2
I-14	9	1946	Debris		Crystal quartz	0.2
I-14	9	1947	Debris		Crystal quartz	0.2
I-14	9	1948	Debris		Crystal quartz	0.2
I-14	9	1949	Debris		Crystal quartz	0.2
I-14	9	1950	Debris		Crystal quartz	0.2
I-14	9	1951	Debris		Crystal quartz	0.2
I-14	9	1952	Debris		Crystal quartz	0.2
I-14	9	1953	Debris		Crystal quartz	0.2
I-14	9	1954	Debris		Crystal quartz	0.2
I-14	9	1955	Debris		Crystal quartz	0.2
I-14	9	1956	Debris		Crystal quartz	0.2
I-14	9	1957	Debris		Crystal quartz	0.2
I-14	9	1958	Debris		Crystal quartz	0.2
I-14	9	1959	Debris		Crystal quartz	0.2
I-14	9	1960	Debris		Crystal quartz	0.2
I-14	9	1961	Debris		Crystal quartz	0.2
I-14	9	1962	Debris		Crystal quartz	0.2
I-14	9	1963	Debris		Crystal quartz	0.2
I-14	9	1964	Debris		Crystal quartz	0.2
I-14	9	1965	Debris		Crystal quartz	0.2
I-14	9	1966	Debris		Crystal quartz	0.2
I-14	9	1967	Debris		Crystal quartz	0.2
I-14	9	1968	Debris		Crystal quartz	0.2
I-14	9	1969	Debris		Crystal quartz	0.2
I-14	9	1970	Debris		Crystal quartz	0.2
I-14	9	1971	Debris		Crystal quartz	0.2
I-14	9	1972	Debris		Crystal quartz	0.2
I-14	9	1973	Debris		Crystal quartz	0.2
I-14	9	1974	Debris		Crystal quartz	0.2
I-14	9	1975	Debris		Crystal quartz	0.2
I-14	9	1976	Debris		Crystal quartz	0.2
I-14	9	1977	Debris		Crystal quartz	0.2
I-14	9	1978	Debris		Crystal quartz	0.2
I-14	9	1979	Debris		Crystal quartz	0.2
I-14	9	1980	Debris		Crystal quartz	0.2
I-14	9	1981	Debris		Crystal quartz	0.2
I-14	9	1982	Debris		Crystal quartz	0.2
I-14	9	1983	Debris		Crystal quartz	0.2
I-14	9	1984	Debris		Crystal quartz	0.2
I-14	9	1985	Debris		Crystal quartz	0.2
I-14	9	1986	Debris		Crystal quartz	0.2
I-14	9	1987	Debris		Crystal quartz	0.2
I-14	9	1988	Debris		Crystal quartz	0.2
I-14	9	1989	Debris		Crystal quartz	0.2
I-14	9	1990	Debris		Crystal quartz	0.2
I-14	9	1991	Debris		Crystal quartz	0.2
I-14	9	1992	Debris		Crystal quartz	0.2
I-14	9	1993	Debris		Crystal quartz	0.2
I-14	9	1994	Debris		Crystal quartz	0.2
I-14	9	1995	Debris		Crystal quartz	0.2
I-14	9	1996	Debris		Crystal quartz	0.2
I-14	9	1997	Debris		Crystal quartz	0.2
I-14	9	1998	Debris		Crystal quartz	0.2
I-14	9	1999	Debris		Crystal quartz	0.2
I-14	9	2000	Debris		Crystal quartz	0.2
I-14	9	2001	Debris		Crystal quartz	0.2
I-14	9	2002	Debris		Crystal quartz	0.2
I-14	9	2003	Debris		Crystal quartz	0.2
[truncated: 4,459 more rows]

## Sheet: Terminal Pleistocene cores
Square	Context	Artefact ID	Type	Technology	Raw material	Weight	Cortex %	Longest dimension	Oriented length	Max width	1/4 width	Medial width	3/4 width	Max thickness	Medial thickness	Observation
H-14	9	128	Core fragment	Bipolar	Milky/cloudy quartz	38.3
I-14	9	1058	Core	Bipolar horizontal	Milky/cloudy quartz	10.8	75-100	28.52	16.25	21.84	15.35	15.4	16	16.64	13.84
I-14	9	1059	Core	Bipolar vertical	Milky/cloudy quartz	9		26.3	26.27	20.69	12.45	14.92	15.31	12.81	11.53
I-14	9	1325	Core fragment	Bipolar	Milky/cloudy quartz	14.3
I-14	9	2178	Core	bipolar vertical	Milky/cloudy quartz	44.6	50-75	40.96	37.46	35.95				29.06
I-14	9	2179	Core fragment	Bipolar	Milky/cloudy quartz	15.4
I-14	9	2196	Core fragment	Bipolar	Milky/cloudy quartz	23
H-14	9	2211	Core fragment	Bipolar	Milky/cloudy quartz	21.5
H-14	9	2214	Core	Bipolar vertical	Clear quartz	21.5		32.62	25.29	27.46				25.64
H-14	9	2216	Pebble		Milky/cloudy quartz	5.1
H-14	9	2235	Core fragment	Bipolar	Milky/cloudy quartz	22.6
H-14	9	2249	Core on fragment	Unidirectional	Milky/cloudy quartz	30.7	25-50	44.51	40.17	24.1	16.28	18.62	21	21.58	19.15
H-14	9	2253	Core fragment	Bipolar vertical	Milky/cloudy quartz	18.1
H-14	9	2267	Core	Bipolar vertical	Milky/cloudy quartz	74.2	50-75	57.41	56.29	46.54	42.9	40.46	35.8	27.09	23.6
H-14	9	2271	Core fragment	bipolar vertical	Milky/cloudy quartz	34.9
H-14	9	2282	Core	Bipolar horizontal non axial	Clear quartz	12.6		31	29.03	21.53				19.43
I-14	10	143	Core	Bipolar vertical	Milky/cloudy quartz	10.9
H-14	10	1107	Core fragment	Bipolar	Milky/cloudy quartz	10.3
H-14	10	1108	Core	Bipolar vertical	Milky/cloudy quartz	9.8		30.88	30.13	18.91				13.8
H-14	10	1109	Core	Bipolar vertical	Milky/cloudy quartz	8		24.26	21.56	16.43				14.47
H-14	10	1110	Core	Bipolar vertical	Milky/cloudy quartz	1.8		19.48	18.1	10.75				7.97
H-14	10	1111	Core	Bipolar vertical	Milky/cloudy quartz	1.2		18.41	17.31	10.24				5.97
H-14	10	1113	Core fragment	Bipolar	Rose quartz	3.5
H-14	10	1115	Core fragment	Bipolar vertical	Milky/cloudy quartz	2.4
I-14	10	1160	Core	bipolar vertical	Milky/cloudy quartz	48.8	50-75	37.51	34.78	33.97				24.13
I-14	10	1161	Core fragment	Bipolar	Milky/cloudy quartz	9.3
I-14	10	1162	Core fragment	Bipolar	Milky/cloudy quartz	13.8
I-14	10	1163	Core fragment	Bipolar	Rose quartz	7
I-14	10	1164	Core fragment	Bipolar	Rose quartz	14.1
I-14	10	1165	Core	Bipolar vertical	Rose quartz	7.2	0-25	27.57	24.91	18.56				13.98
I-14	10	1167	Core fragment	Bipolar	Milky/cloudy quartz	6
h-14	10	3164	Core Fragment	Bipolar	Milky/cloudy quartz	27.1
I-14	10	3165	Core Fragment	bipolar vertical	Milky/cloudy quartz	25	25-50
I-14	10	3168	Core Fragment	Bipolar	Milky/cloudy quartz	5.4
I-14	10	3172	Core	bipolar vertical	Milky/cloudy quartz	21.5		33.6	31.47	28.29	24.65	19	12.61	20.89	16.93
I-14	10	3178	Core	Bipolar horizontal non axial	Milky/cloudy quartz	103.9		54.48	47.76	50.22				37.3
I-14	10	3179	Core	Bipolar orthogonal	Milky/cloudy quartz	173.8	25-50	53.04	51.49	53				44.26
I-14	10	3204	Core Fragment	Bipolar	Milky/cloudy quartz	8.9
I-14	10	3221	Core	bipolar vertical	Clear quartz	15		34.07	28.34	26.67				13.82
I-14	10	3236	Core	bipolar vertical	Milky/cloudy quartz	35.8		45.72	45.72	45.72				33.22
I-14	10	3255	Core	Bipolar orthogonal	Milky/cloudy quartz	16.4		34.37	32.15	21.3				18.26
I-14	10	3256	Core	Bipolar vertical	Milky/cloudy quartz	24.5	0-25	47.44	41.1	23.38				22.23
I-14	10	3260	Core	Bipolar vertical	Milky/cloudy quartz	7.2		23.77	23.1	18.26	16.97	18.21	10.53	13.86	12.09
I-14	10	3272	Core	Bipolar vertical	Milky/cloudy quartz	35.7	75-100	41.91	37.67	32.52				22.67
I-14	10	3277	Core	Bipolar vertical	Milky/cloudy quartz	27.5	0-25	42.45	35.34	38.49				19.66
I-14	10	3283	Core Fragment	Bipolar vertical	Milky/cloudy quartz	29.9	50-75
I-14	10	3288	Core Fragment	Bipolar	Veiny quartz	22.5
H-14	10	3293	Core Fragment	Bipolar	Milky/cloudy quartz	26.3
H-14	10	3314	Core Fragment	Bipolar	Milky/cloudy quartz	37.9
H-14	10	3315	Core	bipolar horizontal	Milky/cloudy quartz	58		43.24	38.51	38.29				26.71
H-14	10	3322	Core	Bipolar + unidirectional	Milky/cloudy quartz	16.2	50-75	31.33	29.56	24.08				18.77
H-14	10	3324	Core	Bipolar + unidirectional	Clear quartz	12.6		28.48	26.78	22.95				16.97
H-14	10	3330	Core	bipolar horizontal	Clear quartz	21.4	25-50	29.48	28.46	34.36				18.98
H-14	10	3333	Core	Bipolar vertical	Clear quartz	4.9		21.28	19.27	19.33				12.49
H-14	10	3334	Core	Bipolar vertical	Milky/cloudy quartz	11		32.54	29.77	20				16.55
H-14	10	3335	Core	Bipolar orthogonal	Milky/cloudy quartz	20.6		31.7	27.73	26.55				21.24
H-14	10	3336	Core	bipolar vertical	Clear quartz	33.3
H-14	10	3338	Core Fragment	Bipolar vertical	Milky/cloudy quartz	15.3
H-14	10	3343	Core	Bipolar vertical	Clear quartz	16.5		34.25	29.58	28.65				18.48
H-14	10	3345	Core	Bipolar vertical	Milky/cloudy quartz	13.3		26.28	24.31	26				14.76
H-14	10	3348	Core	bipolar vertical	Milky/cloudy quartz	49.6	0-25	51.42	36.87	43.86				20.62
H-14	10	3349	Core Fragment	bipolar vertical	Granular quartz	16.7
H-14	10	3351	Core	Bipolar orthogonal	Clear quartz	23.4	100	31.54	30.85	36.43	34.62	31.61	22.73	21.34	22.34
H-14	10	3357	Core	bipolar vertical	Clear quartz	49.5	25-50	38.2	31.58	35.86				31.77
H-14	10	3365	Core	Unidirectional	Milky/cloudy quartz	159	75-100	70.08	56.01	62.19				39.45
H-14	10	3370	Core	bipolar horizontal	Milky/cloudy quartz	27.5	0-25	29.78	27.74	39.04				20.4
H-14	10	3371	Core fragment	Bipolar orthogonal	Milky/cloudy quartz	27.2	50-75
H-14	10	3372	Core	bipolar vertical	Milky/cloudy quartz	46.9	25-50	46.71	45.85	38.29				25.8
H-14	10	3373	Core	Bipolar vertical	Clear quartz	15.8		31.57	30.09	25.2				16.97
H-14	10	3377	Core Fragment	Bipolar orthogonal	Milky/cloudy quartz	20.2
H-14	10	3379	Core	bipolar vertical	Milky/cloudy quartz	10.6		29.54	28.94	25.95				18.11
H-14	10	3381	Core	bipolar vertical	Milky/cloudy quartz	82.9	25-50	51.48	43.5	40.2				31.95
I-14	10	3387	Core	bipolar horizontal	Milky/cloudy quartz	38.9		46.23	41.26	33.03				23.11
I-14	10	3389	Core	Bipolar vertical	Clear quartz	19.9	75-100	31.12	28.16	32.84	32.22	29.96	22.82	16.28	13.19
H-14	10	3396	Core Fragment	Bipolar	Milky/cloudy quartz	19.1
H-14	10	3397	Core	Bipolar orthogonal	Milky/cloudy quartz	14.8		32.38	31.64	25.34				18.53
H-14	10	3405	Core fragment	bipolar vertical	Milky/cloudy quartz	12.5
H-14	10	3415	Pebble		Granular quartz	125
H-14	10	3416	Core	Bipolar vertical	Milky/cloudy quartz	3.4		32.01	30	30.54				24.23
H-14	10	3429	Core	bipolar horizontal	Clear quartz	48.2	100	26.13	25.52	47				25.97
H-14	10	3440	Core Fragment	Bipolar	Milky/cloudy quartz	24.6
H-14	10	3444	Core	bipolar vertical	Milky/cloudy quartz	20.8		41	33.81	31.05				15
H-14	10	3445	Core	bipolar vertical	Milky/cloudy quartz	27.5
H-14	10	3447	Core	bipolar vertical	Milky/cloudy quartz	22.8	0-25	33.41	31.75	25.75				23.78
H-14	10	3452	Core	bipolar vertical	Milky/cloudy quartz	78.1		55.79	47.96	43.86				34.1
H-14	10	3462	Core	bipolar vertical	Milky/cloudy quartz	32.5	50-75
H-14	10	3465	Core	bipolar vertical	Milky/cloudy quartz	26.8	0-25	33	31.52	26.55				22.38
H-14	10	3466	Pebble		Clear quartz	50
H-14	10	3468	Pebble		Granular quartz	84.1
H-14	10	3473	Core Fragment	Bipolar	Rose quartz	18.5
H-14	10	3474	Core on flake	Bipolar vertical	Chert	10.8	0-25	37.19	33.53	28.05	23.81	20.73	21.25	9.59	8.08
H-14	10	7430	Core fragment	bipolar vertical	Rose quartz	18.5
H-14	10	3361	Pebble		Granular quartz	64.1
H-14	10	1092	Pebble		Granular quartz	262
H-14	33	40	Core	Bipolar orthogonal	Milky/cloudy quartz	7.6	0-25	27.38	25.27	23.06	18.73	19.65	12.29	13.32	10.34
H-14	33	62	Core	bipolar vertical	Clear quartz	10.2
H-14	33	164	Core fragment	Bipolar	Milky/cloudy quartz	5.8
H-14	33	210	Core fragment	Bipolar	Clear quartz	3.1
H-14	33	211	Core	bipolar vertical	Clear quartz	34.2	25-50	40.12	37.7	32.79				24.64
H-14	33	212	Core fragment	Bipolar	Clear quartz	29.8
H-14	33	213	Core	Bipolar horizontal non axial	Clear quartz	22		33.78	31.3	31.31				23.88
H-14	33	214	Core	bipolar vertical	Clear quartz	11.9	0-25	36.08	35.7	22.27				16.03
H-14	33	215	Core	bipolar vertical	Milky/cloudy quartz	11.9		31.04	29.79	23.6				15.42
H-14	33	216	Core fragment	Bipolar	Milky/cloudy quartz	2.7
H-14	33	217	Core fragment	Bipolar	Milky/cloudy quartz	7.2
H-14	33	218	Core	bipolar vertical	Milky/cloudy quartz	3.8
H-14	33	219	Core fragment	Bipolar	Milky/cloudy quartz	3.4
I-14	33	547	Core	Bipolar vertical	Clear quartz	9.2		27.04	23.71	16.11	14.4	14.82	13.17	13.84	12.9
I-14	33	550	Core fragment	Bipolar	Milky/cloudy quartz	4.7
I-14	33	556	Core	Bipolar vertical	Clear quartz	5.8
I-14	33	558	Core	Bipolar vertical	Clear quartz	22.2		36.82	33.72	28.34				22.73
I-14	33	562	Core fragment	Bipolar	Milky/cloudy quartz	5.2
I-14	33	570	Core fragment	Bipolar	Milky/cloudy quartz	19.6
H-14	33	572	Core fragment	Bipolar	Milky/cloudy quartz	10.1
I-14	33	575	Core	Bipolar vertical	Milky/cloudy quartz	27.9	0-25	39.47	36.97	28.77				22.88
H-14	33	580	Core fragment	Bipolar	Clear quartz	33
H-14	33	581	Core	bipolar vertical	Milky/cloudy quartz	28.5		36.06	33.03	33.91				24.51
I-14	33	584	Core	Bipolar orthogonal	Milky/cloudy quartz	38.6		35.56	34.54	31.19				28.09
I-14	33	590	Core fragment	Bipolar	Milky quartz	8

## Sheet: Late Pleistocene flake+frag
Square	Context	Artefact ID	Type	Condition	Raw material	Weight	Cortex %	Length	Max width	1/4 width	Medial width	3/4 width	Max thickness	Medial thickness	SP width	SP thickness	SP type	# dorsal scars	# parallel arrises	Scar orientation	Termination	Observation
I-14	12	1	Flake	Intact	Milky quartz	4	100	27.59	17.65	15.51	16.01	14.62	11.26	7.64	11.41	8.85	Flat			Bidirectional	Feather
H-14	12	2	Flake	Intact	Milky quartz	18		46	27.63	24.87	25.11	11.93	17.87	14.82	9.83	11.61	Broken	6	2	Bidirectional	Feather
H-14	12	3	Fragment	Proximal	Crystal quartz	3.3
H-14	12	4	Flake	Intact	Milky quartz	0.9		11.57	16.18	9.68	12.73	15.93	4.42	2.43	6.55	2.27	Complex	2	1	Bidirectional	Crushed
H-14	12	5	Fragment	Longitudinal	Milky quartz	8.6
H-14	12	6	Flake	Intact	Crystal quartz	10.5		32.23	36.54	21.22	26.95	32.15	10.87	5.91	15.12	5.97	Flat	2	1	Bidirectional	Axial
I-14	13	1	Flake	Intact	Crystal quartz	0.4		16.08	8.79	7.3	7.18	5.42	2.85	2.45	4.29	1.61	Point	5	1	Unidirectional	Feather
I-14	13	2	Flake	Intact	Crystal quartz	2.4		26.18	18.62	14.88	16.53	11.37	5.88	4.55	8.34	4.46	Broken	5	1	Unidirectional	Step
I-14	13	3	Flake	Intact	Crystal quartz	0.7		17.9	12.26	10.7	10.42	7.6	4.6	2.35	5.08	1.7	Abraded/crushed	4	1	Bidirectional	Crushed
I-14	13	4	Flake	Intact	Crystal quartz	1.1		17.12	11.62	9.35	11.63	9.53	5.25	4.68	7.78	3.24	Complex	4	1	Bidirectional	Hinge
I-14	13	5	Flake	Intact	Crystal quartz	0.3		14.59	6.99	6.76	6.66	3.96	2.97	2.15	5.13	2.16	Flat	2	1	Bidirectional	Feather
I-14	13	6	Flake	Intact	Crystal quartz	0.4		13.56	10.04	8.49	8.89	5.34	4.54	2.77	6.42	2.25	Flat	3	1	Bidirectional	Axial
I-14	13	7	Flake	Intact	Crystal quartz	0.2		11.48	8.43	5.35	6.93	7.66	2.85	1.96	2.85	2.4	Flat	4	1	Bidirectional	Crushed
I-14	13	8	Flake	Intact	Milky quartz	1.3		23.54	22.01				5				Broken	3	1	Bidirectional	Axial
I-14	13	9	Flake	Intact	Milky quartz	2.4	25-50	16.76	15.56	8.97	13.32	12.73	8.23	8.18	8.13	3.5	Abraded/crushed	3	1	Bidirectional	Axial
I-14	13	10	Flake	Intact	Milky quartz	0.9	0-25	16.17	12.03	11.43	12.15	11.66	5.64	4.55	8.17	4.55	Flat	3	1	Bidirectional	Crushed
I-14	13	11	Flake	Intact	Milky quartz	1.1	50-75	21.45	10.58	7.58	7.88	7.12	5.87	5.2	5.71	4.31	Broken	3	1	Bidirectional	Axial
I-14	13	12	Flake	Intact	Milky quartz	0.3		11.65	9.83	5.75	9.51	9.73	2.83	1.76	4.49	1.88	Flat	2	1	Bidirectional	Step
I-14	13	13	Fragment	Proximal	Crystal quartz	2.3
I-14	13	14	Fragment	Proximal	Crystal quartz	0.6
H-14	13	15	Fragment	Proximal	Crystal quartz	0.6	0-25
H-14	13	16	Fragment	Proximal	Crystal quartz	0.2
H-14	13	17	Fragment	Proximal	Crystal quartz	2.4	50-75
H-14	13	18	Fragment	Proximal	Crystal quartz	3.1
H-14	13	19	Fragment	siret x2	Milky quartz	2.9
H-14	13	20	Fragment	Proximal	Milky quartz	2.2
H-14	13	21	Fragment	Proximal	Milky quartz	0.6
H-14	13	22	Fragment	Proximal	Milky quartz	0.5
H-14	13	23	Fragment	Proximal	Milky quartz	1.6
H-14	13	24	Fragment	Proximal	Milky quartz	1.2
H-14	13	25	Fragment	Proximal	Milky quartz	1.2
H-14	13	26	Fragment	Proximal	Milky quartz	1.6	0-25
H-14	13	27	Fragment	Proximal	Milky quartz	0.7	0-25
H-14	13	28	Fragment	Proximal	Milky quartz	3.1
H-14	13	29	Fragment	Proximal	Milky quartz	0.9
H-14	13	30	Fragment	Proximal	Milky quartz	0.3
H-14	13	31	Fragment	Proximal	Milky quartz	0.5
H-14	13	32	Fragment	Proximal	Rose quartz	1.5
H-14	13	33	Fragment	Proximal	Rose quartz	0.8	0-25
H-14	13	34	Fragment	Proximal	Rose quartz	0.6
H-14	13	35	Fragment	Mesial	Milky quartz	0.8
H-14	13	36	Fragment	Mesial	Milky quartz	0.3
H-14	13	37	Fragment	Distal	Crystal quartz	0.4
H-14	13	38	Fragment	Distal	Milky quartz	1.2
H-14	13	39	Fragment	Distal	Milky quartz	0.9
H-14	13	40	Debris		Crystal quartz	0.4
H-14	13	41	Fragment	siret x1	Crystal quartz	2.2
H-14	13	42	Fragment	siret x1	Crystal quartz	0.3
H-14	13	43	Fragment	siret x1	Milky quartz	0.7	0-25
H-14	13	44	Fragment	siret x1	Grainy quartz	2.3
H-14	13	45	Fragment	siret x1	Grainy quartz	2.1
H-14	13	46	Fragment	Longitudinal	Grainy quartz	1.9
H-14	13	47	Fragment	Distal	Milky quartz	0.4
H-14	13	48	Fragment		Crystal quartz	2
H-14	13	49	Fragment		Crystal quartz	0.9
H-14	13	50	Fragment		Crystal quartz	0.5
H-14	13	51	Fragment		Crystal quartz	1.2
H-14	13	52	Fragment		Crystal quartz	0.7
H-14	13	53	Fragment		Crystal quartz	0.5
H-14	13	54	Fragment		Milky quartz	2.1	0-25
H-14	13	55	Fragment		Milky quartz	0.8	0-25
H-14	13	56	Fragment		Milky quartz	0.8
H-14	13	57	Fragment		Milky quartz	0.6
H-14	13	58	Fragment	Proximal	Grainy quartz	2.2
H-14	13	59	Fragment		Grainy quartz	0.9
H-14	13	60	Fragment		Grainy quartz	0.8
H-14	13	61	Fragment		Grainy quartz	1.3	0-25
H-14	13	62	Fragment		Grainy quartz	0.4
H-14	13	63	Fragment		Milky quartz	0.3
H-14	13	64	Fragment		Milky quartz	0.3
H-14	13	65	Fragment		Milky quartz	0.3
H-14	13	66	Debris		Crystal quartz	0.2
H-14	13	67	Debris		Crystal quartz	0.2
H-14	13	68	Debris		Crystal quartz	0.2
H-14	13	69	Debris		Crystal quartz	0.2
H-14	13	70	Debris		Crystal quartz	0.2
H-14	13	71	Debris		Crystal quartz	0.2
H-14	13	72	Debris		Crystal quartz	0.2
H-14	13	73	Debris		Milky quartz	0.2
H-14	13	74	Debris		Milky quartz	0.2
H-14	13	75	Debris		Milky quartz	0.2
H-14	13	76	Debris		Milky quartz	0.2
H-14	13	77	Debris		Milky quartz	0.2
H-14	13	78	Debris		Milky quartz	0.2
H-14	13	79	Debris		Milky quartz	0.2
H-14	13	80	Debris		Milky quartz	0.2
H-14	13	81	Debris		Milky quartz	0.2
H-14	13	82	Debris		Milky quartz	0.2
H-14	13	83	Debris		Milky quartz	0.2
H-14	13	84	Debris		Milky quartz	0.2
H-14	13	85	Debris		Milky quartz	0.2
H-14	13	86	Debris		Milky quartz	0.2
H-14	13	87	Debris		Milky quartz	0.2
H-14	13	88	Debris		Milky quartz	0.2
H-14	13	89	Debris		Milky quartz	0.2
H-14	13	90	Debris		Milky quartz	0.2
H-14	13	91	Debris		Milky quartz	0.2
H-14	13	92	Debris		Milky quartz	0.2
H-14	13	93	Debris		Milky quartz	0.2
H-14	13	94	Debris		Milky quartz	0.2
H-14	13	95	Debris		Milky quartz	0.2
H-14	13	96	Debris		Milky quartz	0.2
H-14	13	97	Debris		Milky quartz	0.2
H-14	13	98	Debris		Milky quartz	0.2
H-14	13	99	Debris		Grainy quartz	0.2
H-14	13	100	Debris		Grainy quartz	0.2
H-14	13	101	Debris		Grainy quartz	0.2
H-14	13	102	Debris		Rose quartz	0.2
H-14	13	103	Debris		Rose quartz	0.2
H-14	13	104	Debris		Rose quartz	0.2
H-14	13	105	Fragment	Longitudinal	Milky quartz	7.5
H-14	13	107	Fragment	siret x1	Crystal quartz	3.7
H-14	13	108	Splinter flake	Intact	Milky quartz	7		26.84	33.34	29.91	22.75	19.89	10.53	6.25	12.53	2.9	Complex	5	1	Unidirectional	Crushed
H-14	13	109	Fragment	Proximal	Milky quartz	23.6
H-14	13	111	Fragment	Proximal	Crystal quartz	16.6
H-14	13	112	Fragment		Crystal quartz	16.5	0-25
I-14	14	1	Flake	Intact	Crystal quartz	0.6		17.77	12.1	9.35	11.21	7.64	4.06	2.76	4.12	1.76	Point	4	1	Unidirectional	Broken
I-14	14	2	Debris		Crystal quartz	0.2
I-14	14	3	Fragment	siret x1	Crystal quartz	0.4
I-14	14	4	Fragment	siret x1	Crystal quartz	0.3
I-14	14	5	Fragment	Longitudinal	Crystal quartz	0.9
I-14	14	6	Fragment	Proximal	Crystal quartz	0.8
I-14	14	7	Fragment	Proximal	Crystal quartz	0.3
I-14	14	8	Fragment	Proximal	Milky quartz	1.8
I-14	14	9	Fragment	Proximal	Milky quartz	0.5
I-14	14	10	Fragment	Proximal	Milky quartz	0.4
I-14	14	11	Fragment	Mesial	Crystal quartz	0.5
I-14	14	12	Fragment	Mesial	Milky quartz	0.3
I-14	14	13	Fragment	Distal	Crystal quartz	0.3
I-14	14	14	Fragment	Distal	Crystal quartz	0.2
I-14	14	15	Fragment		Milky quartz	1.1
I-14	14	16	Fragment		Milky quartz	0.3
I-14	14	17	Fragment		Milky quartz	0.4
I-14	14	18	Fragment		Milky quartz	0.3
I-14	14	19	Fragment		Crystal quartz	0.3
I-14	14	20	Fragment		Crystal quartz	0.3
I-14	14	21	Fragment		Crystal quartz	0.3
I-14	14	22	Fragment		Crystal quartz	0.3
I-14	14	23	Fragment		Crystal quartz	0.3
I-14	14	24	Fragment		Crystal quartz	0.2
I-14	14	25	Debris		Crystal quartz	0.2
I-14	14	26	Debris		Crystal quartz	0.2
I-14	14	27	Debris		Crystal quartz	0.2
I-14	14	28	Debris		Crystal quartz	0.2
I-14	14	29	Debris		Crystal quartz	0.2
I-14	14	30	Debris		Crystal quartz	0.2
I-14	14	31	Debris		Crystal quartz	0.2
I-14	14	32	Debris		Milky quartz	0.2
I-14	14	33	Debris		Milky quartz	0.2
I-14	15	1	Debris		Crystal quartz	0.2
I-14	15	2	Flake	Intact	Crystal quartz	0.2		11.84	5.86	5.27	4.86	3.48	1.46	0.97	2.12	0.47	Lineal	2	1	Bidirectional	Feather
I-14	15	3	Flake	Intact	Grainy quartz	4		22.74	22.33	13.82	19.95	23.58	9.56	7.58	7.36	3.1	Broken	2	1	Bidirectional	Axial
I-14	15	4	Flake	Intact	Grainy quartz	1.1		17.75	14.61	13.07	10.67	7.65	4.96	2.64	9.7	2.76	Broken	3		Unidirectional	Axial
I-14	15	5	Fragment	Proximal	Crystal quartz	1.4
I-14	15	6	Flake	Intact	Crystal quartz	0.7
I-14	15	7	Fragment	Proximal	Crystal quartz	0.3
I-14	15	8	Fragment	Proximal	Crystal quartz	0.3
I-14	15	9	Fragment	Proximal	Crystal quartz	0.4
I-14	15	10	Fragment	siret x1	Milky quartz	3.1
I-14	15	11	Fragment	Proximal	Milky quartz	0.7
I-14	15	12	Fragment	siret x3	Milky quartz	2
I-14	15	13	Fragment	Proximal	Milky quartz	3
I-14	15	14	Fragment	Proximal	Milky quartz	0.6
I-14	15	15	Fragment	Proximal	Milky quartz	0.6
I-14	15	16	Fragment	Proximal	Milky quartz	2.1	25-50
I-14	15	17	Fragment	Proximal	Milky quartz	0.7
I-14	15	18	Fragment	Proximal	Milky quartz	0.4
I-14	15	19	Fragment	Proximal	Grainy quartz	5.6
I-14	15	20	Splinter flake	siret x1	Grainy quartz	4.2
I-14	15	21	Fragment	siret x1	Grainy quartz	1.8
I-14	15	22	Fragment	Proximal	Grainy quartz	1.7
I-14	15	23	Fragment	Proximal	Grainy quartz	0.4
I-14	15	24	Fragment	Proximal	Grainy quartz	0.7
I-14	15	25	Fragment	Proximal	Grainy quartz	0.3
I-14	15	26	Flake	Intact	Grainy quartz	0.7	0-25	13.55	15.12	11.94	14.32	14.24	4.66	3.32	2.51	2.37	flat	3	1	Bidirectional	Axial
I-14	15	27	Fragment	Proximal	Crystal quartz	0.4
I-14	15	28	Fragment	Proximal	Grainy quartz	8.4
I-14	15	29	Fragment	Longitudinal	Crystal quartz	0.2
I-14	15	30	Fragment	Longitudinal	Milky quartz	0.4
I-14	15	31	Fragment	Longitudinal	Grainy quartz	1.1
I-14	15	32	Fragment	Longitudinal	Grainy quartz	0.4
I-14	15	33	Fragment	siret x1	Grainy quartz	1.1
I-14	15	34	Fragment	siret x1	Grainy quartz	2.4
I-14	15	35	Flake	Intact	Grainy quartz	0.9	0-25	15.16	13.05	8.54	10.47	10.12	6.86	5.85	4.74	3.18	Broken	3	1	Bidirectional	Axial
I-14	15	36	Fragment	Longitudinal	Crystal quartz	0.7
I-14	15	37	Splinter flake	siret x3	Grainy quartz	10.6
I-14	15	39	Fragment		Grainy quartz	1.9
I-14	15	40	Fragment		Grainy quartz	1
I-14	15	41	Fragment		Grainy quartz	1.1
I-14	15	42	Fragment		Grainy quartz	1.2
I-14	15	43	Fragment		Grainy quartz	1.5
I-14	15	44	Fragment		Grainy quartz	0.8
I-14	15	45	Fragment		Grainy quartz	0.7
I-14	15	46	Fragment		Grainy quartz	0.4
I-14	15	47	Fragment		Grainy quartz	0.4
I-14	15	48	Fragment		Grainy quartz	0.4
I-14	15	49	Fragment		Grainy quartz	0.4
I-14	15	50	Fragment		Grainy quartz	0.4
I-14	15	51	Fragment		Grainy quartz	0.4
I-14	15	52	Fragment		Grainy quartz	0.4
I-14	15	53	Fragment		Grainy quartz	0.4
I-14	15	54	Fragment		Grainy quartz	0.4
I-14	15	55	Debris		Crystal quartz	0.2
I-14	15	56	Debris		Crystal quartz	0.2
I-14	15	57	Debris		Crystal quartz	0.2
I-14	15	58	Debris		Crystal quartz	0.2
I-14	15	59	Debris		Crystal quartz	0.2
I-14	15	60	Debris		Crystal quartz	0.2
I-14	15	61	Debris		Crystal quartz	0.2
I-14	15	62	Debris		Crystal quartz	0.2
I-14	15	63	Debris		Crystal quartz	0.2
I-14	15	64	Debris		Crystal quartz	0.2
I-14	15	65	Debris		Crystal quartz	0.2
I-14	15	66	Debris		Crystal quartz	0.2
I-14	15	67	Debris		Crystal quartz	0.2
I-14	15	68	Debris		Milky quartz	0.2
I-14	15	69	Debris		Milky quartz	0.2
I-14	15	70	Debris		Milky quartz	0.2
I-14	15	71	Debris		Milky quartz	0.2
I-14	15	72	Debris		Milky quartz	0.2
I-14	15	73	Debris		Milky quartz	0.2
I-14	15	74	Debris		Milky quartz	0.2
I-14	15	75	Debris		Grainy quartz	0.2
I-14	15	76	Debris		Grainy quartz	0.2
I-14	15	77	Debris		Grainy quartz	0.2
I-14	15	78	Debris		Grainy quartz	0.2
I-14	15	79	Debris		Grainy quartz	0.2
I-14	15	80	Debris		Grainy quartz	0.2
I-14	15	81	Debris		Grainy quartz	0.2
I-14	16	1	Flake	Intact	Crystal quartz	3.8		23.16	20.68	11.74	15.43	18.84	7.08	5.82	9.08	4.11	Lineal	6	1	Unidirectional	Broken
I-14	16	2	Fragment	siret x3	Crystal quartz	2
I-14	16	3	Flake	Intact	Crystal quartz	3.1		36.03	18.39	8.65	9.7	14.64	6.76	3.52	2.81	2.49	Broken	6	3	Bidirectional	Feather
I-14	16	4	Flake	Intact	Crystal quartz	1.4		22.9	11.85	10.16	10.06	5.81	5.51	3.82	6.88	3.3	Broken	3	2	Bidirectional	Crushed
I-14	16	5	Flake	Intact	Crystal quartz	1.5		22.85	21.8	8.73	12.29	13.16	3.79	3.76	6	2.3	Flat	4	1	Bidirectional	Hinge
I-14	16	6	Flake	Intact	Crystal quartz	0.8		19.81	9.32	7.77	8.37	4.9	4.76	3.76	2.51	5.48	Cortical	4	2	Bidirectional	Feather
I-14	16	7	Debris		Crystal quartz	0.3
I-14	16	8	Flake	Intact	Crystal quartz	1.6		16.39	14.9	11.61	13.97	7.91	7.8	6	9.22	4.36	Broken	5	2	Bidirectional	Hinge
I-14	16	9	Fragment		Crystal quartz	3.3	25-50
I-14	16	11	Flake	Intact	Crystal quartz	1.4		14.54	18.87	11.58	17.08	15.71	7.22	4.66	5.46	1.72	Cortical	5	2	Unidirectional	Axial
I-14	16	12	Flake	Intact	Crystal quartz	0.4		12.66	9.38	8.09	8.23	7.1	2.29	1.59	5.57	1.6	Broken	3	1	Bidirectional	Broken
I-14	16	13	Flake	Intact	Crystal quartz	1		16.82	13.05	9.5	10.14	8.02	5.1	3.07	6.87	4.39	Broken	3	2	Bidirectional	Feather
I-14	16	14	Fragment	Proximal	Crystal quartz	0.2
I-14	16	15	Flake	Intact	Crystal quartz	0.7		15.69	10.41	9.39	10.1	6.32	3.55	3.35	5.46	2.17	Complex	4	1	Bidirectional	Axial
I-14	16	16	Debris		Crystal quartz	0.2
I-14	16	17	Flake	Intact	Crystal quartz	1	25-50	16.15	11.36	8.84	10.34	11.3	6.17	5	6.16	1.54	Point	3	1	Bidirectional	Hinge
I-14	16	18	Flake	Intact	Crystal quartz	0.3		10.25	9.43	5.98	8.22	5.8	2.52	2.29	2.97	1.27	Broken	3	1	Bidirectional	Step
I-14	16	19	Flake	Intact	Crystal quartz	0.7		15.72	11.87	9.86	10.23	8.48	5.98	4.39	5.97	1.53	Broken	4	1	Unidirectional	Crushed
I-14	16	20	Flake	Intact	Crystal quartz	0.3	0-25	12.71	5.71	4.12	5.99	5.45	2.44	1.56	2.15	0.96	Point	1	1	Bidirectional	Axial
I-14	16	21	Fragment	Proximal	Crystal quartz	0.6	0-25
I-14	16	22	Flake	Intact	Milky quartz	6		24	22.95	21.77	21.39	17.88	11.56	6.53	16.08	5.9	Broken	5	1	Unidirectional	Axial
I-14	16	23	Flake	Intact	Milky quartz	2.2		24.21	14.1	9.24	13.8	6.17	7.97	4.63	3.45	3.36	Complex	4	1	Bidirectional	Hinge
I-14	16	24	Flake	Intact	Milky quartz	2		23.16	17.7	11.58	13.55	10.57	5.94	4.46	7.72	4.34	Broken	4	1	Unidirectional	Feather
I-14	16	25	Fragment	Proximal	Milky quartz	1.2
I-14	16	26	Fragment	Proximal	Milky quartz	1.5	0-25
I-14	16	27	Fragment	Proximal	Milky quartz	5.9	0-25
I-14	16	28	Flake	Intact	Milky quartz	1.1		16.5	14.16	10.21	13.59	9.56	5.44	4.2	8.73	3.1	Flat	4	1	Unidirectional	Crushed
I-14	16	29	Fragment	Proximal	Grainy quartz	4.1
I-14	16	30	Fragment	Longitudinal	Chert	2.7
I-14	16	31	Flake	Intact	Grainy quartz	1.9		20.76	14.27	11.36	13.48	12.72	5.6	3.73	5.57	2.63	Broken	3		Unidirectional	Crushed
I-14	16	32	Flake	Intact	Grainy quartz	0.8		13.9	11.88	9.7	11.52	9.73	5.06	4.56	5.07	2.49	Complex	2	1	Bidirectional	Crushed
I-14	16	33	Debris		Grainy quartz	0.4
I-14	16	34	Fragment	Proximal	Crystal quartz	1.7
I-14	16	35	Fragment	Proximal	Crystal quartz	1.1
I-14	16	36	Fragment	siret x1	Crystal quartz	5	25-50
I-14	16	37	Fragment	Proximal	Crystal quartz	0.6
I-14	16	38	Fragment	Proximal	Crystal quartz	0.5
I-14	16	39	Fragment	Proximal	Crystal quartz	0.4
I-14	16	40	Fragment	Proximal	Crystal quartz	0.4
I-14	16	41	Fragment	Proximal	Crystal quartz	0.8
I-14	16	42	Debris		Crystal quartz	0.2
I-14	16	43	Debris		Crystal quartz	0.2
I-14	16	44	Debris		Crystal quartz	0.2
I-14	16	45	Fragment	Proximal	Crystal quartz	0.5
I-14	16	46	Fragment	Proximal	Crystal quartz	1.2
I-14	16	47	Fragment	Proximal	Crystal quartz	4.6
I-14	16	48	Fragment	Proximal	Crystal quartz	0.6
I-14	16	49	Fragment	Proximal	Crystal quartz	0.7
I-14	16	50	Fragment	Proximal	Crystal quartz	1.6
I-14	16	51	Fragment	Proximal	Crystal quartz	1
I-14	16	52	Fragment	Proximal	Crystal quartz	0.5
I-14	16	53	Debris		Crystal quartz	0.3
I-14	16	54	Debris		Crystal quartz	0.3
I-14	16	55	Fragment	Proximal	Crystal quartz	0.6
I-14	16	56	Fragment	Proximal	Crystal quartz	0.3
I-14	16	57	Fragment	Proximal	Crystal quartz	0.8
I-14	16	58	Debris		Crystal quartz	0.2
I-14	16	59	Fragment	Proximal	Crystal quartz	0.6
I-14	16	60	Fragment	Proximal	Crystal quartz	0.7
I-14	16	61	Debris		Crystal quartz	0.3
I-14	16	62	Fragment	Proximal	Crystal quartz	1.1
I-14	16	63	Fragment	Proximal	Crystal quartz	1.1
I-14	16	64	Fragment	Proximal	Crystal quartz	0.4
I-14	16	65	Fragment	Proximal	Crystal quartz	0.8
I-14	16	66	Fragment	Proximal	Crystal quartz	0.6
I-14	16	67	Fragment	Proximal	Crystal quartz	0.6
I-14	16	68	Fragment	Proximal	Crystal quartz	0.4
I-14	16	69	Fragment	Proximal	Crystal quartz	0.3
I-14	16	70	Fragment	Proximal	Crystal quartz	0.4
I-14	16	71	Debris		Crystal quartz	0.2
I-14	16	72	Fragment	Proximal	Crystal quartz	1
I-14	16	73	Fragment	Proximal	Crystal quartz	0.5
I-14	16	74	Fragment	Proximal	Crystal quartz	0.3
I-14	16	75	Debris		Crystal quartz	0.2
I-14	16	76	Debris		Crystal quartz	0.4
I-14	16	77	Fragment	Proximal	Crystal quartz	0.3
I-14	16	78	Fragment	Proximal	Crystal quartz	0.6
I-14	16	79	Fragment	siret x1	Milky quartz	6.9
I-14	16	80	Fragment	Proximal	Milky quartz	2.7
I-14	16	81	Fragment	Proximal	Milky quartz	0.5
I-14	16	82	Fragment	Proximal	Milky quartz	1.5
I-14	16	83	Fragment	Proximal	Milky quartz	2.4
I-14	16	84	Fragment	Proximal	Milky quartz	1.2
I-14	16	85	Fragment	Proximal	Milky quartz	0.8
I-14	16	86	Fragment	Proximal	Milky quartz	1
I-14	16	87	Debris		Milky quartz	0.2
I-14	16	88	Fragment	Proximal	Milky quartz	0.6
I-14	16	89	Fragment	Proximal	Milky quartz	1.3
I-14	16	90	Fragment	Proximal	Milky quartz	0.6
I-14	16	91	Fragment	Proximal	Milky quartz	0.5
I-14	16	92	Fragment	Proximal	Milky quartz	0.9
I-14	16	93	Fragment	Proximal	Milky quartz	1.4
I-14	16	94	Fragment	Proximal	Milky quartz	0.9
I-14	16	95	Fragment	Proximal	Milky quartz	0.8
I-14	16	96	Fragment	Proximal	Milky quartz	1.3	0-25
I-14	16	97	Fragment	Proximal	Milky quartz	0.7
I-14	16	98	Fragment	Proximal	Milky quartz	0.5
I-14	16	99	Fragment	Proximal	Milky quartz	0.9
I-14	16	100	Fragment	Proximal	Milky quartz	0.3
I-14	16	101	Fragment	Proximal	Milky quartz	1.2
I-14	16	102	Fragment	Proximal	Milky quartz	0.2
I-14	16	103	Fragment	Proximal	Milky quartz	0.3
I-14	16	104	Fragment	Proximal	Milky quartz	0.6
I-14	16	105	Fragment	Proximal	Milky quartz	0.6	0-25
I-14	16	106	Debris		Milky quartz	0.5
I-14	16	107	Fragment	Proximal	Milky quartz	0.7	0-25
I-14	16	108	Fragment	Proximal	Milky quartz	0.4
I-14	16	109	Fragment	Proximal	Milky quartz	0.8
I-14	16	110	Fragment	Proximal	Grainy quartz	3.5	25-50
I-14	16	111	Fragment	Proximal	Grainy quartz	2.4
I-14	16	112	Fragment	Proximal	Grainy quartz	1.4
I-14	16	113	Fragment	Proximal	Grainy quartz	2.6
I-14	16	114	Fragment	Proximal	Grainy quartz	1.1
I-14	16	115	Fragment	Proximal	Grainy quartz	1.6
I-14	16	116	Fragment	Proximal	Grainy quartz	0.7
I-14	16	117	Fragment	Proximal	Grainy quartz	9
I-14	16	118	Fragment	Proximal	Grainy quartz	1.2
I-14	16	119	Fragment	Proximal	Grainy quartz	0.9
I-14	16	120	Fragment	Proximal	Grainy quartz	0.9
I-14	16	121	Fragment	Proximal	Grainy quartz	0.6
I-14	16	122	Debris		Grainy quartz	0.2
I-14	16	123	Fragment	Proximal	Rose quartz	1.4
I-14	16	124	Fragment	Proximal	Rose quartz	0.5
I-14	16	125	Fragment	Proximal	Rose quartz	0.5
I-14	16	126	Fragment	Proximal	Rose quartz	0.7
I-14	16	127	Fragment	Proximal	Rose quartz	2.3
I-14	16	128	Fragment	Proximal	Rose quartz	2.6	25-50
I-14	16	129	Fragment	Proximal	Rose quartz	0.7
I-14	16	130	Fragment	Proximal	Milky quartz	2.4
I-14	16	131	Fragment	Proximal	Milky quartz	0.4
I-14	16	132	Fragment	Mesial	Crystal quartz	4.2
I-14	16	133	Fragment	Mesial	Crystal quartz	2.4
I-14	16	134	Fragment	Mesial	Crystal quartz	0.4
I-14	16	135	Fragment	Mesial	Crystal quartz	1.1
I-14	16	136	Fragment	Mesial	Crystal quartz	0.3
I-14	16	137	Fragment	Mesial	Crystal quartz	0.2
I-14	16	138	Fragment	Mesial	Crystal quartz	0.2
I-14	16	139	Fragment	Mesial	Crystal quartz	0.5
I-14	16	140	Fragment	Mesial	Crystal quartz	0.4
I-14	16	141	Fragment	Mesial	Crystal quartz	0.6
I-14	16	142	Fragment	Mesial	Milky quartz	0.5
I-14	16	143	Fragment	Mesial	Grainy quartz	0.9
I-14	16	144	Fragment	Distal	Crystal quartz	0.7
I-14	16	145	Fragment	Distal	Crystal quartz	1.6
I-14	16	146	Fragment	Distal	Crystal quartz	0.7
I-14	16	147	Fragment	Distal	Crystal quartz	0.6
I-14	16	148	Fragment	Distal	Crystal quartz	0.4
I-14	16	149	Debris		Crystal quartz	0.4
I-14	16	150	Fragment	Distal	Crystal quartz	0.2
I-14	16	151	Fragment	Distal	Crystal quartz	0.3
I-14	16	152	Debris		Crystal quartz	0.2
I-14	16	153	Fragment	Distal	Milky quartz	0.5
I-14	16	154	Fragment	Distal	Milky quartz	0.5
I-14	16	155	Fragment	Longitudinal	Crystal quartz	1.6
I-14	16	156	Fragment	Longitudinal	Crystal quartz	1.7
I-14	16	157	Fragment	Longitudinal	Crystal quartz	1.4
I-14	16	158	Fragment	Longitudinal	Crystal quartz	1.2
I-14	16	159	Fragment	Longitudinal	Crystal quartz	0.5
I-14	16	160	Fragment	Longitudinal	Crystal quartz	0.6
I-14	16	161	Fragment	Longitudinal	Crystal quartz	0.3
I-14	16	162	Fragment	Longitudinal	Milky quartz	1.5
I-14	16	163	Fragment	Longitudinal	Milky quartz	0.5
I-14	16	164	Fragment	Longitudinal	Grainy quartz	1
I-14	16	165	Fragment	Longitudinal	Grainy quartz	0.7
I-14	16	166	Fragment	Longitudinal	Grainy quartz	0.4
I-14	16	167	Fragment	Longitudinal	Grainy quartz	0.7
I-14	16	168	Fragment	siret x1	Crystal quartz	1.2
I-14	16	169	Fragment	siret x1	Crystal quartz	1.9
I-14	16	170	Fragment	siret x1	Crystal quartz	1
I-14	16	171	Fragment	siret x1	Crystal quartz	0.5
I-14	16	172	Fragment	siret x1	Crystal quartz	0.5
I-14	16	173	Fragment	siret x1	Crystal quartz	0.2
I-14	16	174	Fragment	siret x1	Crystal quartz	0.5
I-14	16	175	Fragment	siret x1	Crystal quartz	0.2
I-14	16	176	Fragment	siret x1	Crystal quartz	0.9
I-14	16	177	Debris		Crystal quartz	0.2
I-14	16	178	Fragment	siret x1	Crystal quartz	0.3
I-14	16	179	Fragment	siret x1	Milky quartz	2.7
I-14	16	180	Fragment	siret x1	Milky quartz	1	25-50
I-14	16	181	Fragment	siret x1	Milky quartz	1.2
I-14	16	182	Fragment	siret x1	Milky quartz	0.4
I-14	16	183	Fragment	Proximal	Milky quartz	0.5
I-14	16	184	Flake	Intact	Rose quartz	3.1	75-100	23.28	14.08	12.23	13.24	13.91	7.59	6.65	8.26	2.45	Abraded/crushed	2		Bidirectional	Axial
I-14	16	185	Flake	Intact	Milky quartz	0.7		15.4	14.33	10.27	11.92	7.39	4.34	4.19	2.99	2.18	Broken	6	1	Unidirectional	Axial
I-14	16	186	Fragment	siret x1	Crystal quartz	1.5
I-14	16	190	Flake	Intact	Milky quartz	7.9
I-14	16	191	Fragment		Milky quartz	6.8
I-14	16	192	Flake	Intact	Milky quartz	5											broken
I-14	16	194	Fragment		Grainy quartz	1.2
I-14	16	197	Flake	Intact	Crystal quartz	2.9
I-14	16	198	Fragment	Longitudinal	Milky quartz	1.9
I-14	16	199	Splinter flake fragment		Milky quartz	0.9
I-14	16	200	Fragment	Proximal	Crystal quartz	3.7
I-14	16	201	Fragment	Proximal	Milky quartz	2.2
I-14	16	202	Fragment	Proximal	Milky quartz	0.7
I-14	16	203	Fragment	Proximal	Milky quartz	0.3
I-14	16	204	Fragment	Proximal	Grainy quartz	2.6
I-14	16	205	Fragment	Proximal	Grainy quartz	0.9
I-14	16	206	Fragment	Proximal	Grainy quartz	0.7
I-14	16	207	Fragment	Proximal	Grainy quartz	1.8
I-14	16	208	Fragment	Proximal	Grainy quartz	1.5
I-14	16	209	Fragment	Proximal	Grainy quartz	1.1
I-14	16	210	Fragment	Proximal	Grainy quartz	2.6
I-14	16	211	Fragment	Proximal	Grainy quartz	1.5
I-14	16	212	Fragment	Proximal	Rose quartz	3.8
I-14	16	213	Fragment	Proximal	Rose quartz	1.5
I-14	16	214	Fragment	Proximal	Rose quartz	1.3	0-25
I-14	16	215	Fragment		Crystal quartz	0.3
I-14	16	216	Fragment		Crystal quartz	0.4
I-14	16	217	Fragment		Crystal quartz	0.4
I-14	16	218	Fragment		Crystal quartz	0.5
I-14	16	219	Fragment		Crystal quartz	0.3
I-14	16	220	Fragment		Crystal quartz	0.3
I-14	16	221	Fragment		Crystal quartz	0.2
I-14	16	222	Fragment		Rose quartz	3.2	75-100
I-14	16	223	Fragment		Milky quartz	2	0-25
I-14	16	224	Fragment		Milky quartz	2.6
I-14	16	225	Fragment		Milky quartz	0.4
I-14	16	226	Fragment		Milky quartz	1
I-14	16	227	Fragment		Milky quartz	0.5
I-14	16	228	Fragment		Milky quartz	0.7
I-14	16	229	Fragment		Milky quartz	0.7	25-50
I-14	16	230	Fragment		Milky quartz	0.9
I-14	16	231	Fragment		Milky quartz	0.7
I-14	16	232	Fragment		Milky quartz	0.5
I-14	16	233	Fragment		Milky quartz	0.6
I-14	16	234	Fragment		Milky quartz	0.6
I-14	16	235	Fragment		Milky quartz	0.4
I-14	16	236	Fragment		Milky quartz	0.5
I-14	16	237	Fragment		Milky quartz	1
I-14	16	238	Fragment		Milky quartz	0.5
I-14	16	239	Fragment		Milky quartz	0.6
I-14	16	240	Fragment		Grainy quartz	0.9
I-14	16	241	Fragment	Proximal	Grainy quartz	1.5
I-14	16	242	Fragment		Grainy quartz	2
I-14	16	243	Fragment		Grainy quartz	1.4
I-14	16	244	Fragment		Grainy quartz	1
I-14	16	245	Fragment		Grainy quartz	1.1
I-14	16	246	Fragment		Grainy quartz	1
I-14	16	247	Fragment		Grainy quartz	1.2
I-14	16	248	Fragment		Grainy quartz	0.8
I-14	16	249	Fragment		Grainy quartz	0.8
I-14	16	250	Fragment		Grainy quartz	0.7
I-14	16	251	Fragment		Grainy quartz	0.7
I-14	16	252	Fragment		Grainy quartz	0.7
I-14	16	253	Fragment		Grainy quartz	0.7
I-14	16	254	Fragment		Grainy quartz	0.5
I-14	16	255	Fragment		Grainy quartz	0.5
I-14	16	256	Fragment		Grainy quartz	0.5
I-14	16	257	Fragment		Grainy quartz	0.5
I-14	16	258	Fragment		Grainy quartz	0.5
I-14	16	259	Fragment		Crystal quartz	0.5
I-14	16	260	Fragment		Crystal quartz	0.5
I-14	16	261	Fragment		Crystal quartz	0.5
I-14	16	262	Fragment		Crystal quartz	0.5
I-14	16	263	Fragment		Crystal quartz	0.5
I-14	16	264	Fragment		Crystal quartz	0.3
I-14	16	265	Fragment		Crystal quartz	0.3
I-14	16	266	Fragment		Crystal quartz	0.3
I-14	16	267	Fragment		Crystal quartz	0.3
I-14	16	268	Fragment		Crystal quartz	0.3
I-14	16	269	Fragment		Crystal quartz	0.3
I-14	16	270	Fragment		Crystal quartz	0.3
I-14	16	271	Fragment		Crystal quartz	0.3
I-14	16	272	Fragment		Crystal quartz	0.3
I-14	16	273	Fragment		Crystal quartz	0.3
I-14	16	274	Fragment		Crystal quartz	0.3
I-14	16	275	Fragment		Crystal quartz	0.3
I-14	16	276	Fragment		Crystal quartz	0.3
I-14	16	277	Fragment		Crystal quartz	0.3
I-14	16	278	Fragment		Crystal quartz	0.3
I-14	16	279	Fragment		Crystal quartz	0.3
I-14	16	280	Fragment		Crystal quartz	0.3
I-14	16	281	Fragment		Grainy quartz	0.8
I-14	16	282	Fragment		Grainy quartz	0.8
I-14	16	283	Fragment		Grainy quartz	0.8
I-14	16	284	Fragment		Grainy quartz	0.6
I-14	16	285	Fragment		Grainy quartz	0.6
I-14	16	286	Fragment		Grainy quartz	0.4
I-14	16	287	Fragment		Grainy quartz	0.4
I-14	16	288	Fragment		Grainy quartz	0.4
I-14	16	289	Fragment		Grainy quartz	0.4
I-14	16	290	Fragment		Grainy quartz	0.4
I-14	16	291	Fragment		Grainy quartz	0.4
I-14	16	292	Fragment		Grainy quartz	0.3
I-14	16	293	Fragment		Grainy quartz	0.3
I-14	16	294	Fragment		Grainy quartz	0.3
I-14	16	295	Fragment		Grainy quartz	0.3
I-14	16	296	Fragment		Grainy quartz	0.3
I-14	16	297	Fragment		Grainy quartz	0.3
I-14	16	298	Fragment		Grainy quartz	0.3
I-14	16	299	Fragment		Grainy quartz	0.3
I-14	16	300	Fragment		Grainy quartz	0.3
I-14	16	301	Fragment		Grainy quartz	0.3
I-14	16	302	Fragment		Grainy quartz	0.3
I-14	16	303	Fragment		Grainy quartz	0.3
I-14	16	304	Fragment		Grainy quartz	0.3
I-14	16	305	Fragment		Grainy quartz	0.3
I-14	16	306	Fragment		Grainy quartz	0.3
I-14	16	307	Fragment		Grainy quartz	0.3
I-14	16	308	Fragment		Grainy quartz	0.3
I-14	16	309	Fragment		Grainy quartz	0.3
I-14	16	310	Fragment		Grainy quartz	0.3
I-14	16	311	Fragment		Rose quartz	0.4
I-14	16	312	Fragment		Rose quartz	0.4
I-14	16	313	Fragment		Rose quartz	0.4
I-14	16	314	Fragment		Rose quartz	0.4
I-14	16	315	Fragment		Rose quartz	0.4
I-14	16	316	Fragment		Milky quartz	0.5
I-14	16	317	Fragment		Milky quartz	0.5
I-14	16	318	Fragment		Milky quartz	0.5
I-14	16	319	Fragment		Milky quartz	0.4
I-14	16	320	Fragment		Milky quartz	0.4
I-14	16	321	Fragment		Milky quartz	0.4
I-14	16	322	Fragment		Milky quartz	0.4
I-14	16	323	Fragment		Milky quartz	0.3
I-14	16	324	Fragment		Milky quartz	0.3
I-14	16	325	Fragment		Milky quartz	0.3
I-14	16	326	Fragment		Milky quartz	0.3
I-14	16	327	Fragment		Milky quartz	0.3
I-14	16	328	Fragment		Milky quartz	0.3
I-14	16	329	Fragment		Milky quartz	0.3
I-14	16	330	Fragment		Milky quartz	0.3
I-14	16	331	Fragment		Milky quartz	0.3
I-14	16	332	Fragment		Milky quartz	0.3
I-14	16	333	Fragment		Milky quartz	0.3
I-14	16	334	Fragment		Milky quartz	0.3
I-14	16	335	Fragment		Milky quartz	0.3
I-14	16	336	Fragment		Milky quartz	0.3
I-14	16	337	Fragment		Milky quartz	0.3
I-14	16	338	Fragment		Milky quartz	0.3
I-14	16	339	Debris		Crystal quartz	0.2
I-14	16	340	Debris		Crystal quartz	0.2
I-14	16	341	Debris		Crystal quartz	0.2
I-14	16	342	Debris		Crystal quartz	0.2
I-14	16	343	Debris		Crystal quartz	0.2
I-14	16	344	Debris		Crystal quartz	0.2
I-14	16	345	Debris		Crystal quartz	0.2
I-14	16	346	Debris		Crystal quartz	0.2
I-14	16	347	Debris		Crystal quartz	0.2
I-14	16	348	Debris		Crystal quartz	0.2
I-14	16	349	Debris		Crystal quartz	0.2
I-14	16	350	Debris		Crystal quartz	0.2
I-14	16	351	Debris		Crystal quartz	0.2
I-14	16	352	Debris		Crystal quartz	0.2
I-14	16	353	Debris		Crystal quartz	0.2
I-14	16	354	Debris		Crystal quartz	0.2
I-14	16	355	Debris		Crystal quartz	0.2
I-14	16	356	Debris		Crystal quartz	0.2
I-14	16	357	Debris		Crystal quartz	0.2
I-14	16	358	Debris		Crystal quartz	0.2
I-14	16	359	Debris		Crystal quartz	0.2
I-14	16	360	Debris		Crystal quartz	0.2
I-14	16	361	Debris		Crystal quartz	0.2
I-14	16	362	Debris		Crystal quartz	0.2
I-14	16	363	Debris		Crystal quartz	0.2
I-14	16	364	Debris		Crystal quartz	0.2
I-14	16	365	Debris		Crystal quartz	0.2
I-14	16	366	Debris		Crystal quartz	0.2
I-14	16	367	Debris		Crystal quartz	0.2
I-14	16	368	Debris		Crystal quartz	0.2
I-14	16	369	Debris		Crystal quartz	0.2
I-14	16	370	Debris		Crystal quartz	0.2
I-14	16	371	Debris		Crystal quartz	0.2
I-14	16	372	Debris		Crystal quartz	0.2
I-14	16	373	Debris		Crystal quartz	0.2
I-14	16	374	Debris		Crystal quartz	0.2
I-14	16	375	Debris		Crystal quartz	0.2
I-14	16	376	Debris		Crystal quartz	0.2
I-14	16	377	Debris		Crystal quartz	0.2
I-14	16	378	Debris		Crystal quartz	0.2
I-14	16	379	Debris		Crystal quartz	0.2
I-14	16	380	Debris		Crystal quartz	0.2
I-14	16	381	Debris		Crystal quartz	0.2
I-14	16	382	Debris		Crystal quartz	0.2
I-14	16	383	Debris		Crystal quartz	0.2
I-14	16	384	Debris		Crystal quartz	0.2
I-14	16	385	Debris		Crystal quartz	0.2
I-14	16	386	Debris		Crystal quartz	0.2
I-14	16	387	Debris		Crystal quartz	0.2
I-14	16	388	Debris		Crystal quartz	0.2
I-14	16	389	Debris		Crystal quartz	0.2
I-14	16	390	Debris		Crystal quartz	0.2
I-14	16	391	Debris		Crystal quartz	0.2
I-14	16	392	Debris		Crystal quartz	0.2
I-14	16	393	Debris		Crystal quartz	0.2
I-14	16	394	Debris		Crystal quartz	0.2
I-14	16	395	Debris		Crystal quartz	0.2
I-14	16	396	Debris		Crystal quartz	0.2
I-14	16	397	Debris		Crystal quartz	0.2
I-14	16	398	Debris		Crystal quartz	0.2
I-14	16	399	Debris		Crystal quartz	0.2
I-14	16	400	Debris		Crystal quartz	0.2
I-14	16	401	Debris		Crystal quartz	0.2
I-14	16	402	Debris		Crystal quartz	0.2
I-14	16	403	Debris		Crystal quartz	0.2
I-14	16	404	Debris		Crystal quartz	0.2
I-14	16	405	Debris		Crystal quartz	0.2
I-14	16	406	Debris		Crystal quartz	0.2
I-14	16	407	Debris		Crystal quartz	0.2
I-14	16	408	Debris		Crystal quartz	0.2
I-14	16	409	Debris		Crystal quartz	0.2
I-14	16	410	Debris		Crystal quartz	0.2
I-14	16	411	Debris		Crystal quartz	0.2
I-14	16	412	Debris		Crystal quartz	0.2
I-14	16	413	Debris		Crystal quartz	0.2
I-14	16	414	Debris		Crystal quartz	0.2
I-14	16	415	Debris		Crystal quartz	0.2
I-14	16	416	Debris		Crystal quartz	0.2
I-14	16	417	Debris		Crystal quartz	0.2
I-14	16	418	Debris		Crystal quartz	0.2
I-14	16	419	Debris		Crystal quartz	0.2
I-14	16	420	Debris		Crystal quartz	0.2
I-14	16	421	Debris		Crystal quartz	0.2
I-14	16	422	Debris		Crystal quartz	0.2
I-14	16	423	Debris		Crystal quartz	0.2
I-14	16	424	Debris		Crystal quartz	0.2
I-14	16	425	Debris		Crystal quartz	0.2
I-14	16	426	Debris		Crystal quartz	0.2
I-14	16	427	Debris		Grainy quartz	0.2
I-14	16	428	Debris		Grainy quartz	0.2
I-14	16	429	Debris		Grainy quartz	0.2
I-14	16	430	Debris		Grainy quartz	0.2
I-14	16	431	Debris		Grainy quartz	0.2
I-14	16	432	Debris		Grainy quartz	0.2
I-14	16	433	Debris		Grainy quartz	0.2
I-14	16	434	Debris		Grainy quartz	0.2
I-14	16	435	Debris		Grainy quartz	0.2
I-14	16	436	Debris		Grainy quartz	0.2
I-14	16	437	Debris		Grainy quartz	0.2
I-14	16	438	Debris		Grainy quartz	0.2
I-14	16	439	Debris		Grainy quartz	0.2
I-14	16	440	Debris		Grainy quartz	0.2
I-14	16	441	Debris		Grainy quartz	0.2
I-14	16	442	Debris		Grainy quartz	0.2
I-14	16	443	Debris		Grainy quartz	0.2
I-14	16	444	Debris		Grainy quartz	0.2
I-14	16	445	Debris		Grainy quartz	0.2
I-14	16	446	Debris		Grainy quartz	0.2
I-14	16	447	Debris		Grainy quartz	0.2
I-14	16	448	Debris		Grainy quartz	0.2
I-14	16	449	Debris		Grainy quartz	0.2
I-14	16	450	Debris		Rose quartz	0.2
I-14	16	451	Debris		Rose quartz	0.2
I-14	16	452	Debris		Rose quartz	0.2
I-14	16	453	Debris		Rose quartz	0.2
I-14	16	454	Debris		Rose quartz	0.2
I-14	16	455	Debris		Rose quartz	0.2
I-14	16	456	Debris		Milky quartz	0.2
I-14	16	457	Debris		Milky quartz	0.2
I-14	16	458	Debris		Milky quartz	0.2
I-14	16	459	Debris		Milky quartz	0.2
I-14	16	460	Debris		Milky quartz	0.2
I-14	16	461	Debris		Milky quartz	0.2
I-14	16	462	Debris		Milky quartz	0.2
I-14	16	463	Debris		Milky quartz	0.2
I-14	16	464	Debris		Milky quartz	0.2
I-14	16	465	Debris		Milky quartz	0.2
I-14	16	466	Debris		Milky quartz	0.2
I-14	16	467	Debris		Milky quartz	0.2
I-14	16	468	Debris		Milky quartz	0.2
I-14	16	469	Debris		Milky quartz	0.2
I-14	16	470	Debris		Milky quartz	0.2
I-14	16	471	Debris		Milky quartz	0.2
I-14	16	472	Debris		Milky quartz	0.2
I-14	16	473	Debris		Milky quartz	0.2
I-14	16	474	Debris		Milky quartz	0.2
I-14	16	475	Debris		Milky quartz	0.2
I-14	16	476	Debris		Milky quartz	0.2
I-14	16	477	Debris		Milky quartz	0.2
I-14	16	478	Debris		Milky quartz	0.2
I-14	16	479	Debris		Milky quartz	0.2
I-14	16	480	Debris		Milky quartz	0.2
I-14	16	481	Debris		Milky quartz	0.2
I-14	16	482	Debris		Milky quartz	0.2
I-14	16	483	Debris		Milky quartz	0.2
I-14	16	484	Debris		Milky quartz	0.2
I-14	16	485	Debris		Milky quartz	0.2
I-14	16	486	Debris		Milky quartz	0.2
I-14	16	487	Debris		Milky quartz	0.2
I-14	16	488	Debris		Milky quartz	0.2
I-14	16	489	Debris		Milky quartz	0.2
I-14	16	490	Debris		Milky quartz	0.2
I-14	16	491	Debris		Milky quartz	0.2
I-14	16	492	Debris		Milky quartz	0.2
I-14	16	493	Debris		Milky quartz	0.2
I-14	16	494	Debris		Milky quartz	0.2
I-14	16	495	Debris		Milky quartz	0.2
I-14	16	496	Debris		Milky quartz	0.2
I-14	16	497	Debris		Milky quartz	0.2
I-14	16	498	Debris		Milky quartz	0.2
I-14	16	499	Debris		Milky quartz	0.2
I-14	16	500	Debris		Milky quartz	0.2
I-14	16	501	Debris		Milky quartz	0.2
I-14	16	502	Debris		Milky quartz	0.2
I-14	16	503	Debris		Milky quartz	0.2
I-14	16	504	Debris		Milky quartz	0.2
I-14	16	505	Debris		Milky quartz	0.2
I-14	16	506	Debris		Milky quartz	0.2
I-14	16	507	Debris		Milky quartz	0.2
I-14	16	508	Debris		Milky quartz	0.2
I-14	16	509	Debris		Milky quartz	0.2
I-14	16	510	Debris		Milky quartz	0.2
I-14	16	511	Debris		Milky quartz	0.2
I-14	16	512	Debris		Milky quartz	0.2
I-14	16	513	Debris		Milky quartz	0.2
I-14	16	514	Debris		Milky quartz	0.2
I-14	16	515	Debris		Milky quartz	0.2
I-14	16	516	Debris		Milky quartz	0.2
I-14	16	517	Debris		Milky quartz	0.2
I-14	16	518	Debris		Milky quartz	0.2
I-14	16	519	Debris		Milky quartz	0.2
I-14	16	520	Debris		Milky quartz	0.2
I-14	16	521	Debris		Milky quartz	0.2
I-14	16	522	Debris		Milky quartz	0.2
I-14	16	523	Debris		Milky quartz	0.2
I-14	16	524	Debris		Milky quartz	0.2
I-14	16	525	Debris		Milky quartz	0.2
I-14	16	526	Debris		Milky quartz	0.2
I-14	16	527	Debris		Milky quartz	0.2
I-14	16	528	Debris		Milky quartz	0.2
I-14	16	529	Debris		Milky quartz	0.2
I-14	16	530	Debris		Milky quartz	0.2
I-14	16	531	Debris		Milky quartz	0.2
I-14	16	532	Debris		Milky quartz	0.2
I-14	16	533	Debris		Milky quartz	0.2
I-14	16	534	Debris		Milky quartz	0.2
I-14	16	535	Debris		Milky quartz	0.2
I-14	16	536	Debris		Milky quartz	0.2
I-14	16	537	Debris		Milky quartz	0.2
I-14	16	538	Debris		Milky quartz	0.2
I-14	16	539	Debris		Milky quartz	0.2
I-14	16	540	Fragment	Proximal	Crystal quartz	2.5
I-14	16	541	Fragment	Proximal	Crystal quartz	2.5
I-14	16	542	Fragment	Proximal	Milky quartz	4.6
I-14	16	543	Flake	Intact	Milky quartz	5.9		25.15	21.66	20.8	15.19	12.1	15.33	12.9	18.74	14.63	Broken	2	1	Bidirectional	Hinge
I-14	16	544	Flake	Intact	Crystal quartz	6.4	25-50	25.31	19.62	18.4	18.72	17.33	14.54	8.25	13.25	12.16	Broken	4	1	Unidirectional	Axial
I-14	16	545	Flake	Intact	Crystal quartz	2.5	25-50	20.85	15.28	12.85	14.33	11.29	8.67	5.34	5.34	3.76	Point	4	1	Unidirectional	Axial
H-14	16	546	Fragment	Longitudinal	Rose quartz	8.4
I-14	16	547	Fragment	Proximal	Crystal quartz	4.7
I-14	16	548	Fragment	Proximal	Crystal quartz	10.6
I-14	16	549	Fragment	Proximal	Crystal quartz	7.3
I-14	16	550	Fragment	Proximal	Crystal quartz	6.9	0-25
I-14	16	551	Fragment	Longitudinal	Crystal quartz	2.2
I-14	16	552	Flake	Intact	Grainy quartz	1.8		24.34	15.59	13.85	11.68	7.82	6.04	6.2	8.4	4.23	Broken	3	1	Bidirectional	Crushed
I-14	16	553	Fragment	siret x1	Milky quartz	5.3
I-14	16	554	Flake	Intact	Crystal quartz	11.3		40.33	29.88	22.48	24.6	15.42	10.9	7.61	16.36	5.72	Abraded/crushed	7	4	Bidirectional	Axial
I-14	17	1	Flake	Intact	Crystal quartz	3.7	0-25	25.66	14.46	10.12	13.24	10.36	9.15	8.74	5.21	2.79	Broken	4	1	Unidirectional	Hinge
I-14	17	2	Flake	Intact	Crystal quartz	1		19.87	12.93	10.21	11.67	11.42	4.44	2.95	6.54	1.71	Abraded/crushed	5	1	Unidirectional	Hinge
I-14	17	3	Flake	Intact	Crystal quartz	1.6		21.3	12.5	12.34	11.06	10.4	6.61	5.17	8.39	5.2	Broken	5	2	Unidirectional	Hinge
I-14	17	4	Flake	Intact	Crystal quartz	0.5	100	18.06	8.78	6.04	8.3	8.73	4.4	2.83	4.45	2.62	Broken				Crushed
I-14	17	5	Flake	Intact	Crystal quartz	0.5		15.72	9.21	6.05	7.69	8.52	4.65	3.62	4.96	2.68	Abraded/crushed	4	2	Bidirectional	Broken
I-14	17	6	Flake	Intact	Crystal quartz	0.7		12.26	16.87	12.76	14.39	12.06	4.58	3.47	8.9	3.26	Broken	3	1	Bidirectional	Crushed
I-14	17	7	Flake	Intact	Crystal quartz	0.4	0-25	13.97	8.41	6.29	7.7	7.68	4.51	3.08	3.46	1.77	Broken	3	1	Unidirectional	Axial
I-14	17	8	Flake	Intact	Crystal quartz	0.5		13.19	12.93	10.67	11.97	12.47	2.98	1.39	6.57	2.97	Flat	3	1	Bidirectional	Crushed
I-14	17	9	Flake	Intact	Crystal quartz	1	0-25	12.09	13.14	8.97	12.77	9.57	7.67	4.53	5.44	3.47	Flat	2		Unidirectional	Axial
I-14	17	10	Flake	Intact	Crystal quartz	0.2		11.74	6.26	5.79	6.03	5.11	2.92	2.14	4.27	1.16	Point	3	1	Bidirectional	Hinge
I-14	17	11	Debris		Crystal quartz	0.2
I-14	17	12	Flake	Intact	Milky quartz	4.9	0-25	28.35	15.82	11.59	14.94	8.65	12.67	10.74	5.69	4.36	Abraded/crushed	3	1	Bidirectional	Hinge
I-14	17	13	Flake	Intact	Milky quartz	2.6		26.9	16.9	15.43	15.72	7.51	4.91	4.59	9.81	3.64	Broken	3	1	Bidirectional	Hinge
I-14	17	14	Flake	Intact	Milky quartz	2.8		22.82	15.38	14.04	13.89	9.61	8.83	6.58	6.7	4.58	Complex	4	1	Unidirectional	Hinge
I-14	17	15	Fragment	Proximal	Chert	8.4
I-14	17	16	Fragment	Proximal	Crystal quartz	1.1
I-14	17	17	Fragment	Proximal	Crystal quartz	2.3
I-14	17	18	Fragment	Proximal	Crystal quartz	1.9
I-14	17	19	Fragment	Proximal	Crystal quartz	0.8
I-14	17	20	Fragment	Proximal	Crystal quartz	0.8
I-14	17	21	Fragment	Proximal	Crystal quartz	0.3
I-14	17	22	Fragment	Proximal	Crystal quartz	0.8
I-14	17	23	Fragment	Proximal	Crystal quartz	0.6
I-14	17	24	Fragment	Proximal	Crystal quartz	0.5
I-14	17	25	Fragment	Proximal	Crystal quartz	0.3
I-14	17	26	Fragment	Proximal	Crystal quartz	0.5
I-14	17	27	Fragment	Proximal	Crystal quartz	0.3
I-14	17	28	Fragment	Proximal	Crystal quartz	0.4
I-14	17	29	Debris		Crystal quartz	0.2
I-14	17	30	Fragment	Proximal	Crystal quartz	0.2
I-14	17	31	Fragment	Proximal	Crystal quartz	0.3
I-14	17	32	Fragment	Proximal	Milky quartz	9.8	25-50
I-14	17	33	Fragment	Proximal	Milky quartz	2.5
I-14	17	34	Fragment	Proximal	Milky quartz	1.5	0-25
I-14	17	35	Fragment	Proximal	Milky quartz	2.1
I-14	17	36	Fragment	Proximal	Milky quartz	1.7
I-14	17	37	Fragment	Proximal	Milky quartz	1
I-14	17	38	Fragment	Proximal	Milky quartz	1.4
I-14	17	39	Fragment	Proximal	Milky quartz	1.5
I-14	17	40	Fragment	Proximal	Milky quartz	0.6	0-25
I-14	17	41	Fragment	Proximal	Milky quartz	0.9
I-14	17	42	Fragment	Proximal	Milky quartz	0.9
I-14	17	43	Fragment	Proximal	Milky quartz	0.3
I-14	17	44	Fragment	Proximal	Milky quartz	5.8
I-14	17	45	Fragment	Proximal	Grainy quartz	1.2
I-14	17	46	Fragment	Proximal	Grainy quartz	1.3
I-14	17	47	Fragment	Mesial	Crystal quartz	0.2
I-14	17	48	Fragment	Mesial	Crystal quartz	0.8
I-14	17	49	Fragment	Mesial	Crystal quartz	0.9
I-14	17	50	Fragment	Mesial	Crystal quartz	0.3
I-14	17	51	Fragment	Mesial	Milky quartz	1.6
I-14	17	52	Fragment	Mesial	Milky quartz	1.8
I-14	17	53	Debris		Crystal quartz	0.3
I-14	17	54	Fragment	Mesial	Grainy quartz	0.8
I-14	17	55	Debris		Crystal quartz	0.2
I-14	17	56	Debris		Crystal quartz	0.5
I-14	17	57	Debris		Crystal quartz	0.3
I-14	17	58	Debris		Crystal quartz	0.2
I-14	17	59	Fragment	Mesial	Crystal quartz	1.1	0-25
I-14	17	60	Fragment	Mesial	Crystal quartz	0.3	0-25
I-14	17	61	Debris		Crystal quartz	0.3
I-14	17	62	Debris		Milky quartz	1.5
I-14	17	63	Fragment	Mesial	Milky quartz	0.3
I-14	17	64	Debris		Milky quartz	0.4
I-14	17	65	Fragment	Mesial	Milky quartz	0.5	0-25
I-14	17	66	Fragment	Mesial	Grainy quartz	0.6
I-14	17	67	Fragment	Longitudinal	Crystal quartz	0.4
I-14	17	68	Fragment	Longitudinal	Milky quartz	6.9	25-50
I-14	17	69	Fragment	Longitudinal	Milky quartz	4.7
I-14	17	70	Fragment	siret x1	Crystal quartz	1.2
I-14	17	71	Fragment	siret x1	Crystal quartz	0.9
I-14	17	72	Fragment	siret x1	Milky quartz	2.7	25-50
I-14	17	73	Fragment	siret x1	Milky quartz	2
I-14	17	76	Fragment		Crystal quartz	0.8
I-14	17	77	Fragment		Crystal quartz	0.8
I-14	17	78	Fragment		Crystal quartz	0.4
I-14	17	79	Fragment		Crystal quartz	0.4
I-14	17	80	Fragment		Crystal quartz	0.4
I-14	17	81	Fragment		Crystal quartz	0.4
I-14	17	82	Fragment		Crystal quartz	0.4
I-14	17	83	Fragment		Crystal quartz	0.4
I-14	17	84	Fragment		Crystal quartz	0.4
I-14	17	85	Fragment		Crystal quartz	0.4
I-14	17	86	Fragment		Crystal quartz	0.3
I-14	17	87	Fragment		Crystal quartz	0.3
I-14	17	88	Fragment		Crystal quartz	0.3
I-14	17	89	Fragment		Crystal quartz	0.3
I-14	17	90	Fragment		Crystal quartz	0.3
I-14	17	91	Fragment		Crystal quartz	0.3
I-14	17	92	Fragment		Crystal quartz	0.3
I-14	17	93	Fragment		Crystal quartz	0.3
I-14	17	94	Fragment		Milky quartz	1.5
I-14	17	95	Fragment		Milky quartz	1
I-14	17	96	Fragment		Milky quartz	0.9
I-14	17	97	Fragment		Milky quartz	0.7
I-14	17	98	Fragment		Milky quartz	0.9
I-14	17	99	Fragment		Milky quartz	0.7
I-14	17	100	Fragment		Milky quartz	0.9
I-14	17	101	Fragment		Milky quartz	0.6
I-14	17	102	Fragment		Milky quartz	0.6
I-14	17	103	Fragment		Milky quartz	0.6
I-14	17	104	Fragment		Milky quartz	0.6
I-14	17	105	Fragment		Milky quartz	0.6
I-14	17	106	Fragment		Milky quartz	0.6
I-14	17	107	Fragment		Milky quartz	0.6
I-14	17	108	Fragment		Milky quartz	0.6
I-14	17	109	Fragment		Milky quartz	0.6
I-14	17	110	Fragment		Milky quartz	0.4
I-14	17	111	Fragment		Milky quartz	0.4
I-14	17	112	Fragment		Milky quartz	0.4
I-14	17	113	Fragment		Milky quartz	0.4
I-14	17	114	Fragment		Milky quartz	0.4
I-14	17	115	Fragment		Milky quartz	0.4
I-14	17	116	Fragment	Proximal	Milky quartz	1.9
I-14	17	117	Fragment		Grainy quartz	3.1
I-14	17	118	Fragment		Grainy quartz	2.4
I-14	17	119	Fragment		Grainy quartz	1.8
I-14	17	120	Fragment		Grainy quartz	2.9
I-14	17	121	Fragment		Grainy quartz	1.6
I-14	17	122	Fragment		Grainy quartz	2
I-14	17	123	Fragment		Grainy quartz	1.4
I-14	17	124	Fragment		Grainy quartz	0.9
I-14	17	125	Fragment		Grainy quartz	1.5
I-14	17	126	Fragment		Grainy quartz	1.2
I-14	17	127	Fragment	Proximal	Milky quartz	0.9
I-14	17	128	Fragment	Proximal	Milky quartz	0.7
I-14	17	129	Fragment		Grainy quartz	0.7
I-14	17	130	Fragment		Grainy quartz	0.8
I-14	17	131	Fragment		Grainy quartz	1.1
I-14	17	132	Fragment		Grainy quartz	0.9
I-14	17	133	Fragment		Grainy quartz	0.9
I-14	17	134	Fragment		Grainy quartz	0.7
I-14	17	135	Fragment		Grainy quartz	0.7
I-14	17	136	Fragment		Grainy quartz	0.7
I-14	17	137	Fragment		Grainy quartz	0.6
I-14	17	138	Fragment		Grainy quartz	0.6
I-14	17	139	Fragment		Grainy quartz	0.6
I-14	17	140	Fragment		Grainy quartz	0.6
I-14	17	141	Fragment		Grainy quartz	0.6
I-14	17	142	Fragment		Grainy quartz	0.6
I-14	17	143	Fragment		Grainy quartz	0.6
I-14	17	144	Fragment		Grainy quartz	0.6
I-14	17	145	Fragment		Grainy quartz	0.4
I-14	17	146	Fragment		Grainy quartz	0.4
I-14	17	147	Fragment		Grainy quartz	0.4
I-14	17	148	Fragment		Grainy quartz	0.4
I-14	17	149	Fragment		Grainy quartz	0.4
I-14	17	150	Fragment		Grainy quartz	0.4
I-14	17	151	Debris		Crystal quartz	0.2
I-14	17	152	Debris		Crystal quartz	0.2
I-14	17	153	Debris		Crystal quartz	0.2
I-14	17	154	Debris		Crystal quartz	0.2
I-14	17	155	Debris		Crystal quartz	0.2
I-14	17	156	Debris		Crystal quartz	0.2
I-14	17	157	Debris		Crystal quartz	0.2
I-14	17	158	Debris		Crystal quartz	0.2
I-14	17	159	Debris		Crystal quartz	0.2
I-14	17	160	Debris		Crystal quartz	0.2
I-14	17	161	Debris		Crystal quartz	0.2
I-14	17	162	Debris		Crystal quartz	0.2
I-14	17	163	Debris		Crystal quartz	0.2
I-14	17	164	Debris		Crystal quartz	0.2
I-14	17	165	Debris		Crystal quartz	0.2
I-14	17	166	Debris		Crystal quartz	0.2
I-14	17	167	Debris		Crystal quartz	0.2
I-14	17	168	Debris		Crystal quartz	0.2
I-14	17	169	Debris		Crystal quartz	0.2
I-14	17	170	Debris		Crystal quartz	0.2
I-14	17	171	Debris		Crystal quartz	0.2
I-14	17	172	Debris		Crystal quartz	0.2
I-14	17	173	Debris		Crystal quartz	0.2
I-14	17	174	Debris		Crystal quartz	0.2
I-14	17	175	Debris		Crystal quartz	0.2
I-14	17	176	Debris		Crystal quartz	0.2
I-14	17	177	Debris		Crystal quartz	0.2
I-14	17	178	Debris		Crystal quartz	0.2
I-14	17	179	Debris		Crystal quartz	0.2
I-14	17	180	Debris		Crystal quartz	0.2
I-14	17	181	Debris		Crystal quartz	0.2
I-14	17	182	Debris		Crystal quartz	0.2
I-14	17	183	Debris		Crystal quartz	0.2
I-14	17	184	Debris		Crystal quartz	0.2
I-14	17	185	Debris		Crystal quartz	0.2
I-14	17	186	Debris		Crystal quartz	0.2
I-14	17	187	Debris		Crystal quartz	0.2
I-14	17	188	Debris		Crystal quartz	0.2
I-14	17	189	Debris		Crystal quartz	0.2
I-14	17	190	Debris		Crystal quartz	0.2
I-14	17	191	Debris		Crystal quartz	0.2
I-14	17	192	Debris		Crystal quartz	0.2
I-14	17	193	Debris		Crystal quartz	0.2
I-14	17	194	Debris		Crystal quartz	0.2
I-14	17	195	Debris		Crystal quartz	0.2
I-14	17	196	Debris		Crystal quartz	0.2
I-14	17	197	Debris		Crystal quartz	0.2
I-14	17	198	Debris		Crystal quartz	0.2
I-14	17	199	Debris		Crystal quartz	0.2
I-14	17	200	Debris		Crystal quartz	0.2
I-14	17	201	Debris		Crystal quartz	0.2
I-14	17	202	Debris		Crystal quartz	0.2
I-14	17	203	Debris		Crystal quartz	0.2
I-14	17	204	Debris		Crystal quartz	0.2
I-14	17	205	Debris		Crystal quartz	0.2
I-14	17	206	Debris		Crystal quartz	0.2
I-14	17	207	Debris		Crystal quartz	0.2
I-14	17	208	Debris		Crystal quartz	0.2
I-14	17	209	Debris		Crystal quartz	0.2
I-14	17	210	Debris		Crystal quartz	0.2
I-14	17	211	Debris		Crystal quartz	0.2
I-14	17	212	Debris		Crystal quartz	0.2
I-14	17	213	Debris		Crystal quartz	0.2
I-14	17	214	Debris		Crystal quartz	0.2
I-14	17	215	Debris		Crystal quartz	0.2
I-14	17	216	Debris		Crystal quartz	0.2	0-25
I-14	17	217	Debris		Crystal quartz	0.2	0-25
I-14	17	218	Debris		Crystal quartz	0.2	0-25
I-14	17	219	Debris		Crystal quartz	0.2
I-14	17	220	Debris		Crystal quartz	0.2
I-14	17	221	Debris		Crystal quartz	0.2
I-14	17	222	Debris		Crystal quartz	0.2
I-14	17	223	Debris		Crystal quartz	0.2
I-14	17	224	Debris		Crystal quartz	0.2
I-14	17	225	Debris		Crystal quartz	0.2
I-14	17	226	Debris		Crystal quartz	0.2
I-14	17	227	Debris		Crystal quartz	0.2
I-14	17	228	Debris		Crystal quartz	0.2
I-14	17	229	Debris		Crystal quartz	0.2
I-14	17	230	Debris		Crystal quartz	0.2
I-14	17	231	Debris		Crystal quartz	0.2
I-14	17	232	Debris		Crystal quartz	0.2	0-25
I-14	17	233	Debris		Crystal quartz	0.2	0-25
I-14	17	234	Debris		Crystal quartz	0.2
I-14	17	235	Debris		Crystal quartz	0.2
I-14	17	236	Debris		Crystal quartz	0.2
I-14	17	237	Debris		Crystal quartz	0.2
I-14	17	238	Debris		Crystal quartz	0.2
I-14	17	239	Debris		Rose quartz	0.2	0-25
I-14	17	240	Debris		Rose quartz	0.2	25-50
I-14	17	241	Debris		Rose quartz	0.2
I-14	17	242	Debris		Milky quartz	0.2
I-14	17	243	Debris		Milky quartz	0.2
I-14	17	244	Debris		Milky quartz	0.2
I-14	17	245	Debris		Milky quartz	0.2
I-14	17	246	Debris		Milky quartz	0.2
I-14	17	247	Debris		Milky quartz	0.2
I-14	17	248	Debris		Milky quartz	0.2
I-14	17	249	Debris		Milky quartz	0.2
I-14	17	250	Debris		Milky quartz	0.2
I-14	17	251	Debris		Milky quartz	0.2
I-14	17	252	Debris		Milky quartz	0.2
I-14	17	253	Debris		Milky quartz	0.2
I-14	17	254	Debris		Milky quartz	0.2
I-14	17	255	Debris		Milky quartz	0.2
I-14	17	256	Debris		Milky quartz	0.2
I-14	17	257	Debris		Milky quartz	0.2
I-14	17	258	Debris		Milky quartz	0.2
I-14	17	259	Debris		Milky quartz	0.2
I-14	17	260	Debris		Milky quartz	0.2
I-14	17	261	Debris		Milky quartz	0.2
I-14	17	262	Debris		Milky quartz	0.2
I-14	17	263	Debris		Milky quartz	0.2
I-14	17	264	Debris		Milky quartz	0.2
I-14	17	265	Debris		Milky quartz	0.2
I-14	17	266	Debris		Milky quartz	0.2
I-14	17	267	Debris		Milky quartz	0.2
I-14	17	268	Debris		Milky quartz	0.2
I-14	17	269	Debris		Milky quartz	0.2
I-14	17	270	Debris		Milky quartz	0.2
I-14	17	271	Debris		Milky quartz	0.2
I-14	17	272	Debris		Milky quartz	0.2
I-14	17	273	Debris		Milky quartz	0.2
I-14	17	274	Debris		Milky quartz	0.2
I-14	17	275	Debris		Milky quartz	0.2
I-14	17	276	Debris		Milky quartz	0.2
I-14	17	277	Debris		Milky quartz	0.2
I-14	17	278	Debris		Milky quartz	0.2
I-14	17	279	Debris		Milky quartz	0.2
I-14	17	280	Debris		Milky quartz	0.2
I-14	17	281	Debris		Milky quartz	0.2
I-14	17	282	Debris		Milky quartz	0.2
I-14	17	283	Debris		Milky quartz	0.2
I-14	17	284	Debris		Milky quartz	0.2
I-14	17	285	Debris		Milky quartz	0.2
I-14	17	286	Debris		Milky quartz	0.2
I-14	17	287	Debris		Milky quartz	0.2
I-14	17	288	Debris		Milky quartz	0.2
I-14	17	289	Debris		Milky quartz	0.2
I-14	17	290	Debris		Milky quartz	0.2
I-14	17	291	Debris		Milky quartz	0.2
I-14	17	292	Debris		Milky quartz	0.2
I-14	17	293	Debris		Milky quartz	0.2
I-14	17	294	Debris		Milky quartz	0.2
I-14	17	295	Debris		Milky quartz	0.2
I-14	17	296	Debris		Milky quartz	0.2
I-14	17	297	Debris		Milky quartz	0.2
I-14	17	298	Debris		Milky quartz	0.2
I-14	17	299	Debris		Milky quartz	0.2
I-14	17	300	Debris		Milky quartz	0.2
I-14	17	301	Debris		Milky quartz	0.2
I-14	17	302	Debris		Milky quartz	0.2
I-14	17	303	Debris		Milky quartz	0.2
I-14	17	304	Debris		Milky quartz	0.2
I-14	17	305	Debris		Milky quartz	0.2
I-14	17	306	Debris		Milky quartz	0.2
I-14	17	307	Debris		Milky quartz	0.2
I-14	17	308	Debris		Milky quartz	0.2
I-14	17	309	Debris		Milky quartz	0.2
I-14	17	310	Debris		Milky quartz	0.2
I-14	17	311	Debris		Milky quartz	0.2
I-14	17	312	Debris		Milky quartz	0.2
I-14	17	313	Debris		Milky quartz	0.2
I-14	17	314	Debris		Milky quartz	0.2
I-14	17	315	Debris		Milky quartz	0.2
I-14	17	316	Debris		Milky quartz	0.2
I-14	17	317	Debris		Milky quartz	0.2
I-14	17	318	Debris		Grainy quartz	0.2
I-14	17	319	Debris		Grainy quartz	0.2
I-14	17	320	Debris		Grainy quartz	0.2
I-14	17	321	Debris		Grainy quartz	0.2
I-14	17	322	Debris		Grainy quartz	0.2
I-14	17	323	Debris		Grainy quartz	0.2
I-14	17	324	Debris		Grainy quartz	0.2
I-14	17	325	Debris		Grainy quartz	0.2
I-14	17	326	Debris		Grainy quartz	0.2
I-14	17	327	Debris		Grainy quartz	0.2
I-14	17	328	Debris		Grainy quartz	0.2
I-14	17	329	Debris		Grainy quartz	0.2
I-14	17	330	Debris		Grainy quartz	0.2
I-14	17	331	Debris		Grainy quartz	0.2
I-14	17	332	Debris		Grainy quartz	0.2
I-14	17	333	Debris		Grainy quartz	0.2
I-14	17	334	Debris		Grainy quartz	0.2
I-14	17	335	Debris		Grainy quartz	0.2
I-14	17	336	Debris		Grainy quartz	0.2
I-14	17	337	Debris		Grainy quartz	0.2
I-14	17	338	Debris		Grainy quartz	0.2
I-14	17	339	Debris		Grainy quartz	0.2
I-14	17	340	Debris		Grainy quartz	0.2
I-14	17	341	Debris		Grainy quartz	0.2
I-14	17	342	Debris		Grainy quartz	0.2
I-14	17	343	Debris		Grainy quartz	0.2
I-14	17	344	Debris		Grainy quartz	0.2
I-14	17	345	Debris		Grainy quartz	0.2
I-14	17	346	Flake	Intact	Crystal quartz	8.3		35.72	27.07	23.94	25.76	15.03	8.17	6.31	12.1	3.29	Broken	6	2	Unidirectional	Feather
I-14	17	347	Flake	Intact	Milky quartz	3	25-50	21.62	13.75	10.81	13.39	10.6	8.48	6.44	6.32	3.51	Flat	3	1	Unidirectional	Axial
I-14	17	348	Flake	Intact	Crystal quartz	4.3		20.88	27.46	23.75	17.53	9.13	5.33	3.83	24.32	8.54	Broken	6	3	Bidirectional	Feather
I-14	17	349	Fragment	Proximal	Crystal quartz	3
I-14	17	350	Flake	Intact	Milky quartz	4	0-25	22.4	17.77	17.46	16.89	11.91	10.54	8.97	13.85	7.53	Complex	3	1	Unidirectional	Hinge
I-14	17	351	Fragment	Mesial	Crystal quartz	5.3
I-14	17	352	Flake	Intact	Crystal quartz	6.6
I-14	18	1	Flake	Intact	Crystal quartz	3.5		22.05	19.36	13.98	18.4	17.53	8.27	5.94	9.6	2.63	Abraded/crushed	4	1	Bidirectional	Crushed
I-14	18	2	Flake	Intact	Crystal quartz	0.4		12.27	14.48	11.3	12.02	9.05	3.09	1.97	9.36	2.9	cortical	2	1	Bidirectional	Crushed
I-14	18	3	Flake	Intact	Crystal quartz	0.3		11.83	8.9	6.52	7.51	3.21	3.37	2.13	3.38	2.7	Flat	3	2	Bidirectional	Feather
I-14	18	4	Debris		Crystal quartz	0.2
I-14	18	5	Flake	Intact	Crystal quartz	1.2		13.58	15.65	6.74	14.4	14.39	6.22	5.38	4.39	1.98	Point	5	1	Unidirectional	Hinge
I-14	18	6	Fragment	siret x1	Crystal quartz	0.3
I-14	18	7	Fragment	siret x1	Crystal quartz	1.1
I-14	18	8	Fragment	siret x1	Crystal quartz	0.3
I-14	18	9	Fragment	siret x1	Crystal quartz	6.1
I-14	18	10	Fragment	siret x1	Grainy quartz	0.2
I-14	18	11	Fragment	Proximal	Crystal quartz	0.8
I-14	18	12	Fragment	Proximal	Crystal quartz	0.6
I-14	18	13	Fragment	Proximal	Crystal quartz	0.9
I-14	18	14	Fragment	Proximal	Crystal quartz	2
I-14	18	15	Fragment	Proximal	Crystal quartz	0.4	0-25
I-14	18	16	Fragment	Proximal	Crystal quartz	0.5
I-14	18	17	Fragment	Proximal	Crystal quartz	0.8
I-14	18	18	Fragment	Proximal	Crystal quartz	0.4
I-14	18	19	Fragment	siret x1	Milky quartz	13.2
I-14	18	20	Fragment	Proximal	Milky quartz	1.3
I-14	18	21	Fragment	Proximal	Milky quartz	3.4
I-14	18	22	Fragment	Proximal	Milky quartz	0.7	0-25
I-14	18	23	Fragment	Proximal	Milky quartz	0.8
I-14	18	24	Fragment	Proximal	Milky quartz	0.5
I-14	18	25	Fragment	Proximal	Crystal quartz	1.8
I-14	18	26	Fragment	Proximal	Milky quartz	1.1
I-14	18	27	Fragment	Mesial	Crystal quartz	1
I-14	18	28	Fragment	Mesial	Crystal quartz	0.4
I-14	18	29	Fragment	Mesial	Crystal quartz	0.3
I-14	18	30	Debris		Milky quartz	0.2
I-14	18	31	Fragment	Mesial	Rose quartz	2.2	0-25
I-14	18	32	Fragment	Mesial	Grainy quartz	0.7
I-14	18	33	Fragment		Crystal quartz	0.9
I-14	18	34	Fragment		Crystal quartz	0.7
I-14	18	35	Fragment		Crystal quartz	0.5
I-14	18	36	Fragment	Proximal	Crystal quartz	0.6
I-14	18	37	Fragment		Crystal quartz	0.5
I-14	18	38	Fragment	siret x1	Crystal quartz	0.4
I-14	18	39	Fragment		Milky quartz	0.8
I-14	18	40	Fragment		Milky quartz	0.7	0-25
I-14	18	41	Fragment		Milky quartz	0.6
I-14	18	42	Fragment	Distal	Milky quartz	0.5
I-14	18	43	Fragment		Grainy quartz	0.7
I-14	18	44	Fragment		Grainy quartz	0.9
I-14	18	45	Fragment		Grainy quartz	0.5
I-14	18	46	Fragment		Grainy quartz	0.5
I-14	18	47	Debris		Crystal quartz	0.5
I-14	18	48	Debris		Crystal quartz	0.4
I-14	18	49	Debris		Crystal quartz	0.4
I-14	18	50	Debris		Crystal quartz	0.3
I-14	18	51	Debris		Crystal quartz	0.3
I-14	18	52	Debris		Crystal quartz	0.3
I-14	18	53	Debris		Crystal quartz	0.3
I-14	18	54	Debris		Crystal quartz	0.3
I-14	18	55	Debris		Crystal quartz	0.2
I-14	18	56	Debris		Crystal quartz	0.2
I-14	18	57	Debris		Crystal quartz	0.2
I-14	18	58	Debris		Crystal quartz	0.2
I-14	18	59	Debris		Crystal quartz	0.2
I-14	18	60	Debris		Crystal quartz	0.2
I-14	18	61	Debris		Milky quartz	0.2
I-14	18	62	Debris		Milky quartz	0.2
I-14	18	63	Debris		Milky quartz	0.2
I-14	18	64	Debris		Milky quartz	0.2
I-14	18	65	Debris		Milky quartz	0.2
I-14	18	66	Debris		Milky quartz	0.2
I-14	18	67	Debris		Milky quartz	0.2
I-14	18	68	Debris		Grainy quartz	0.2
I-14	18	69	Debris		Grainy quartz	0.2
I-14	18	70	Fragment	Distal	Milky quartz	10
I-14	18	71	Flake	Intact	Crystal quartz	5.2		29.86	28.43	24.97	24.23	19.05	7.74	7.39	6.71	1.22	Lineal	6	1	Unidirectional	Feather
I-14	19	1	Flake	Intact	Crystal quartz	2.5		30.75	13.87	7.18	12.22	5.27	6.84	6.56	3.1	1.95	Point	5	1	Unidirectional	Feather
I-14	19	2	Flake	Intact	Crystal quartz	6.9		45.52	24.48	15.4	20.56	13.37	6.85	6.2	6.56	1.88	Broken	5	1	Unidirectional	Feather
I-14	19	3	Flake	Intact	Crystal quartz	3		29.65	22.12	14.13	19.11	16.66	4.46	3.24	6.44	1.56	Cortical	4	2	Bidirectional	Hinge
I-14	19	4	Flake	Intact	Crystal quartz	4	0-25	26.49	20.93	17.8	17.35	19.87	8.34	5.66	14.17	5.02	Flat	6	2	Unidirectional	Crushed
I-14	19	5	Flake	Intact	Crystal quartz	5.6		31.37	26.06	13.65	24.94	17.45	9.58	8.18	6.3	1.28	Broken	7	1	Unidirectional	Feather
I-14	19	6	Flake	Intact	Crystal quartz	6.4		28.25	26.05	17.41	25.91	17.77	11.5	6.67	9.3	6.86	Flat	4	1	Unidirectional	Axial
I-14	19	7	Flake	Intact	Crystal quartz	4.1		31.25	22.24	16.48	18.93	20.33	5.04	5.16	9.64	3.58	Broken	4	1	Unidirectional	Crushed
I-14	19	8	Flake	Intact	Crystal quartz	1.2		15.22	13.58	11.58	12.84	13.59	6.56	5.52	8.05	3.62	Broken	6	1	Unidirectional	Axial
I-14	19	9	Splinter flake	Intact	Crystal quartz	2.5		25.71	16.5	10.58	14.9	12.17	5.81	5.14	7.95	3.67	Flat	4	1	Bidirectional	Crushed
I-14	19	10	Flake	Intact	Crystal quartz	0.6		17.81	11.69	9.11	11.13	10.21	4.33	2.56	7.52	2.9	Complex	4	2	Bidirectional	Crushed
I-14	19	11	Flake	Intact	Crystal quartz	1.7		19.69	14.72	12.3	13.71	13.75	4.56	3.24	6.54	2.45	Complex	3	2	Bidirectional	Step
I-14	19	12	Flake	Intact	Crystal quartz	2.9		24.21	19.67	13.68	17.86	17.26	7.76	4.33	8.62	3.48	Flat	6	1	Unidirectional	Feather
I-14	19	13	Flake	Intact	Milky quartz	4.1	100	26.69	19.98	19.19	15.99	9.72	11.03	9.02	15.72	6.99	Broken				Axial
I-14	19	14	Flake	Intact	Crystal quartz	2.1		19.55	19.19	16.07	15.27	14.18	7	3.18	8.35	2.68	Abraded/crushed	4	1	Unidirectional	Axial
I-14	19	15	Flake	Intact	Crystal quartz	3		23.39	16.91	14.21	15.32	14.1	7.29	6.75	8.51	4	Broken	5	1	Unidirectional	Axial
I-14	19	16	Flake	Intact	Crystal quartz	1.8		18.26	11.36	6.98	10.04	7.64	1.37	0.42	2.05	1.34	Abraded/crushed	6	1	Unidirectional	Axial
I-14	19	17	Fragment	Longitudinal	Crystal quartz	2.2
I-14	19	18	Flake	Intact	Crystal quartz	5.2		24.11	17.55	10.57	13.66	7.08	6.78	6.74	8.86	5.08	Abraded/crushed	5	3	Bidirectional	Axial
I-14	19	19	Flake	Intact	Crystal quartz	1.6		18.23	9.76	7.56	6.7	6.99	1.38	0.45	5.99	0.78	Broken	4	1	Unidirectional	Axial
I-14	19	20	Debris		Crystal quartz	1.3
I-14	19	21	Flake	Intact	Crystal quartz	0.3		13.05	9.22	1.65	4.08	2.32	1.05	2.31	0.09	1.75	Point	3	1	Unidirectional	Feather
I-14	19	22	Flake	Intact	Crystal quartz	0.2		12.14	3.02	0.58	1.92	0.8	1.76	1.04	2.21	0.54	Point	3	1	Unidirectional	Hinge
I-14	19	23	Debris		Crystal quartz	0.2
I-14	19	24	Flake	Intact	Crystal quartz	0.4		11	12.85	9.18	10.38	12.1	3.28	2.78	8.02	2.11	Complex	6	1	Unidirectional	Axial
I-14	19	25	Flake	Intact	Crystal quartz	0.2		14.8	5.26	4.23	4.89	4.8	2.09	1.77	3.78	0.95	Broken	2	1	Bidirectional	Crushed
I-14	19	26	Debris		Crystal quartz	0.2
I-14	19	27	Fragment	Proximal	Crystal quartz	0.3
I-14	19	28	Flake	Intact	Crystal quartz	0.5		17.05	10.04	9.28	9.32	6.38	4.25	2.68	7.87	2.29	Complex	4	2	Bidirectional	Broken
I-14	19	29	Flake	Intact	Crystal quartz	0.2		12.11	8.85	5.68	8.26	8.08	2.65	1.69	3.07	1.51	Abraded/crushed	2	1	Bidirectional	Feather
I-14	19	30	Fragment	Proximal	Crystal quartz	0.3
I-14	19	31	Flake	Intact	Crystal quartz	0.5		13.85	12.1	8.97	10.97	9.51	3.19	2.53	4.31	2.75	Point	3	2	Bidirectional	Axial
I-14	19	32	Flake	Intact	Crystal quartz	0.5		12.66	13.44	10.73	12.98	8.47	3.17	2.12	8.02	2.97	Abraded/crushed	2	1	Bidirectional	Step
I-14	19	33	Flake	Intact	Crystal quartz	0.6		14.98	15.07	8.44	12.21	14	4	3.24	5.83	3.17	Flat	3	1	Bidirectional	Hinge
I-14	19	34	Flake	Intact	Crystal quartz	0.5		15.12	7.46	6.52	7.47	7.05	3.16	3.15	5.97	3.01	Broken	3	2	Bidirectional	Step
I-14	19	35	Fragment	siret x3	Crystal quartz	0.7
I-14	19	36	Flake	Intact	Crystal quartz	0.3		15.48	9.79	7.55	8.32	8.68	3.3	2.93	5.18	1.38	Abraded/crushed	3	1	Unidirectional	Crushed
I-14	19	37	Flake	Intact	Crystal quartz	0.5		14.34	13.43	7.36	8.03	13.17	3.11	2.33	4.06	1.33	Broken	4	1	Unidirectional	Feather
I-14	19	38	Fragment	Proximal	Crystal quartz	0.9
I-14	19	39	Flake	Intact	Crystal quartz	0.3		13.49	13.31	5.42	9.71	9.08	2.37	1.88	4.09	1.44	Point	2	1	Bidirectional	Crushed
I-14	19	40	Flake	Intact	Crystal quartz	1.9	25-50	18.77	18.46	15.41	13.27	9.06	5.89	5.31	9.12	2.91	Broken	4	1	Unidirectional	Crushed
I-14	19	41	Flake	Intact	Crystal quartz	0.4		12.97	9.77	8.88	7.89	6.39	5.86	3.1	4.93	2.3	Broken	2	1	Bidirectional	Axial
I-14	19	42	Flake	Intact	Crystal quartz	1.2		18.98	20.57	10.7	19.6	18.68	3.06	2.41	4.63	1.98	Lineal	4	1	Bidirectional	Crushed
I-14	19	43	Debris		Crystal quartz	0.4
I-14	19	44	Flake	Intact	Crystal quartz	0.4		13.54	10.25	6.74	8.07	8.91	3	2.37	3.41	1.26	Point	3	1	Bidirectional	Step
I-14	19	45	Flake	Intact	Crystal quartz	1.2		17.01	15.2	9.67	12.17	14.21	5.37	3.63	4.69	2.09	Broken	4	1	Unidirectional	Crushed
I-14	19	46	Flake	Intact	Crystal quartz	0.5		13.87	11.39	8.55	10.74	5.81	3.3	2.72	4.78	1.25	Broken	4	1	Unidirectional	Axial
I-14	19	47	Flake	Intact	Crystal quartz	0.3		12.47	7.32	3.98	6.76	7.31	2.64	1.39	1.42	1.12	Point	3	1	Bidirectional	Broken
I-14	19	48	Flake	Intact	Crystal quartz	0.3		12.02	13.02	6.66	9.87	11.32	3.16	1.58	3.2	1.3	Point	2	1	Bidirectional	Crushed
I-14	19	49	Flake	Intact	Crystal quartz	0.5	75-100	11.68	11.92	8.92	10.83	11.59	3.62	3.44	6.11	1.43	Cortical				Axial
I-14	19	50	Flake	Intact	Crystal quartz	0.4		12.28	8.29	6.24	8.28	5.75	4.1	3.4	3.34	3.03	Broken	2	1	Bidirectional	Axial
I-14	19	51	Flake	Intact	Crystal quartz	0.4	50-75	14.04	12.27	9.77	10.32	8.54	3.54	1.67	6.14	3.15	Abraded/crushed	2	1	Bidirectional	Axial
I-14	19	52	Flake	Intact	Crystal quartz	1.5	50-75	19.08	13.88	13.5	12.51	7.84	6.33	4.56	10.96	4.33	Abraded/crushed	2		Unidirectional	Axial
I-14	19	53	Flake	Intact	Crystal quartz	0.4		14.11	10.8	5.03	9.31	9.04	3.49	3.18	1.86	1.76	Lineal	4	1	Unidirectional	Axial
I-14	19	54	Flake	Intact	Crystal quartz	0.3	0-25	13.57	10.2	8.63	9.09	7.95	2.87	1.88	6.89	1.55	Broken	2	1	Bidirectional	Feather
I-14	19	55	Flake	Intact	Crystal quartz	0.4		12.54	9.98	6.31	8.03	7.91	7.66	3.9	4.75	1.57	Point	5	2	Bidirectional	Feather
I-14	19	56	Debris		Crystal quartz	0.2
I-14	19	57	Flake	Intact	Crystal quartz	0.2		10.65	9.24	9.1	9.42	2.08	1.45	1.4	5.68	1.73	Point	2	1	Bidirectional	Feather
I-14	19	58	Flake	Intact	Milky quartz	1.2		14.17	11.06	10.74	11.2	6.38	9.01	6.28	9.35	6.64	Flat	3	1	Unidirectional	Feather
I-14	19	59	Flake	Intact	Milky quartz	8.4		32.33	21.27	20.8	20.16	14.8	10.22	8.89	16.7	4.64	Flat	8	1	Unidirectional	Axial
I-14	19	60	Flake	Intact	Milky quartz	0.6		16.21	11.8	7	8.67	11.71	5.36	3.31	2.89	1.56	Point	3	1	Bidirectional	Axial
I-14	19	61	Flake	Intact	Milky quartz	1.9		19.69	15.96	15.08	14.01	10.21	8.94	6.51	7.43	3.8	Cortical	6	2	Unidirectional	Axial
I-14	19	62	Flake	Intact	Milky quartz	2.1		17.45	15.02	10.22	12.49	14.96	8.83	5.31	7.29	7.89	Flat	4	1	Unidirectional	Hinge
I-14	19	63	Flake	Intact	Crystal quartz	0.7		16.66	13.37	11.39	8.69	8.09	4.34	3.07	6.23	2.44	Flat	3	1	Bidirectional	Feather
I-14	19	65	Flake	Intact	Milky quartz	7.4		30.67	24.93	20.99	18.03	12.1	9.18	9	7.59	4.11	Flat	5	1	Unidirectional	Hinge
I-14	19	66	Flake	Intact	Milky quartz	5.3		22.98	18.89	13.37	15.09	14.6	11.89	9.31	8.61	5.05	Abraded/crushed	5	2	Bidirectional	Axial
I-14	19	67	Fragment	Mesial	Milky quartz	3.4
I-14	19	68	Flake	Intact	Grainy quartz	2.5	25-50	24.02	17.33	14.95	16.37	7.97	7.91	6.85	6.31	3.81	Abraded/crushed	2	1	Bidirectional	Hinge
I-14	19	69	Fragment	siret x3	Grainy quartz	10.9	0-25
I-14	19	70	Flake	Intact	Grainy quartz	1.7	0-25	16.13	14.49	11.55	12.62	9.11	7.62	6.02	5.49	3.65	Abraded/crushed	6	1	Unidirectional	Hinge
I-14	19	71	Flake	Intact	Grainy quartz	4.1	0-25	20.34	12.25	10.08	11.26	8.63	14.64	10.12	6.95	6.83	Complex	3	1	Bidirectional	Crushed
I-14	19	72	Flake	Intact	Crystal quartz	3.9
I-14	19	73	Fragment	Proximal	Crystal quartz	0.6
I-14	19	74	Fragment	Proximal	Crystal quartz	1.4
I-14	19	75	Fragment	Proximal	Crystal quartz	0.2
I-14	19	76	Fragment	Proximal	Crystal quartz	0.6
I-14	19	77	Fragment	Proximal	Crystal quartz	0.7
I-14	19	78	Fragment	Proximal	Crystal quartz	0.7
I-14	19	79	Fragment	Proximal	Crystal quartz	2.2
I-14	19	80	Fragment	Proximal	Crystal quartz	1.1
I-14	19	81	Fragment	Proximal	Crystal quartz	1.4
I-14	19	82	Fragment	Proximal	Crystal quartz	0.7
I-14	19	83	Fragment	Proximal	Crystal quartz	4.3
I-14	19	84	Fragment	Proximal	Crystal quartz	0.7
I-14	19	85	Fragment	Proximal	Crystal quartz	0.4
I-14	19	86	Fragment	Proximal	Crystal quartz	0.6
I-14	19	87	Fragment	Proximal	Crystal quartz	0.4
I-14	19	88	Fragment	Proximal	Crystal quartz	0.8
I-14	19	89	Debris		Crystal quartz	0.2
I-14	19	90	Fragment	Proximal	Crystal quartz	0.6
I-14	19	91	Debris		Crystal quartz	0.3
I-14	19	92	Fragment	Proximal	Crystal quartz	0.2
I-14	19	93	Fragment	Proximal	Crystal quartz	0.4
I-14	19	94	Fragment	Proximal	Crystal quartz	0.7
I-14	19	95	Fragment	Proximal	Crystal quartz	0.4
I-14	19	96	Fragment	Proximal	Crystal quartz	0.2
I-14	19	97	Fragment	Proximal	Crystal quartz	0.5
I-14	19	98	Fragment	Proximal	Crystal quartz	1
I-14	19	99	Fragment	Proximal	Crystal quartz	1.5
I-14	19	100	Fragment	Proximal	Crystal quartz	0.7
I-14	19	101	Fragment	Proximal	Crystal quartz	1.4
I-14	19	102	Fragment	Proximal	Crystal quartz	1.2
I-14	19	103	Fragment	Proximal	Crystal quartz	1
I-14	19	104	Fragment	Proximal	Crystal quartz	0.4
I-14	19	105	Fragment	Proximal	Crystal quartz	0.2
I-14	19	106	Fragment	Proximal	Crystal quartz	0.2	0-25
I-14	19	107	Fragment	Proximal	Crystal quartz	0.5
I-14	19	108	Fragment	Proximal	Crystal quartz	0.5
I-14	19	109	Fragment	Proximal	Crystal quartz	0.2	0-25
I-14	19	110	Fragment	Proximal	Crystal quartz	0.5	0-25
I-14	19	111	Fragment	Proximal	Crystal quartz	0.3
I-14	19	112	Fragment	Proximal	Crystal quartz	0.2
I-14	19	113	Fragment	Proximal	Crystal quartz	0.9
I-14	19	114	Fragment	Proximal	Crystal quartz	1.4
I-14	19	115	Fragment	Proximal	Crystal quartz	0.8
I-14	19	116	Fragment	Proximal	Crystal quartz	1.6
I-14	19	117	Fragment	Proximal	Crystal quartz	1.2
I-14	19	118	Fragment	Proximal	Crystal quartz	0.7
I-14	19	119	Fragment	Proximal	Crystal quartz	3.3
I-14	19	120	Fragment	Proximal	Crystal quartz	1.3
I-14	19	121	Fragment	Proximal	Crystal quartz	0.5
I-14	19	122	Fragment	Proximal	Crystal quartz	1.6
I-14	19	123	Fragment	Proximal	Crystal quartz	0.9
I-14	19	124	Fragment	Proximal	Crystal quartz	1.4
I-14	19	125	Fragment	Proximal	Crystal quartz	0.6
I-14	19	126	Fragment	Proximal	Crystal quartz	0.5
I-14	19	127	Fragment	Proximal	Crystal quartz	0.7
I-14	19	128	Fragment	Proximal	Crystal quartz	0.7
I-14	19	129	Fragment	siret x2	Crystal quartz	0.4
I-14	19	130	Fragment	Proximal	Crystal quartz	0.5
I-14	19	131	Fragment	Proximal	Crystal quartz	0.6
I-14	19	132	Fragment	Proximal	Crystal quartz	0.8
I-14	19	133	Fragment	Proximal	Crystal quartz	0.6
I-14	19	134	Fragment	Proximal	Crystal quartz	0.5
I-14	19	135	Fragment	Proximal	Crystal quartz	0.5
I-14	19	136	Fragment	Proximal	Crystal quartz	0.8
I-14	19	137	Debris		Crystal quartz	0.2
I-14	19	138	Fragment	Proximal	Crystal quartz	0.2
I-14	19	139	Fragment	Proximal	Crystal quartz	0.2
I-14	19	140	Debris		Crystal quartz	0.2
I-14	19	141	Debris		Crystal quartz	0.2
I-14	19	142	Fragment	Proximal	Crystal quartz	0.2
I-14	19	143	Fragment	Proximal	Crystal quartz	0.2
I-14	19	144	Fragment	Proximal	Crystal quartz	0.2
I-14	19	145	Fragment	Proximal	Crystal quartz	0.2
I-14	19	146	Fragment	Proximal	Crystal quartz	0.2
I-14	19	147	Debris		Crystal quartz	0.2
I-14	19	148	Fragment	Proximal	Crystal quartz	0.2
I-14	19	149	Fragment	Proximal	Crystal quartz	0.2
I-14	19	150	Debris		Crystal quartz	0.2
I-14	19	151	Fragment	Proximal	Crystal quartz	0.2
I-14	19	152	Fragment	Proximal	Crystal quartz	0.2
I-14	19	153	Fragment	Proximal	Crystal quartz	0.2
I-14	19	154	Debris		Crystal quartz	0.2
I-14	19	155	Debris		Crystal quartz	0.2
I-14	19	156	Fragment	Proximal	Milky quartz	11.5
I-14	19	157	Fragment	Proximal	Milky quartz	4.7
I-14	19	158	Fragment	Proximal	Milky quartz	3.7
I-14	19	159	Fragment	Proximal	Milky quartz	2.5
I-14	19	160	Fragment	Proximal	Milky quartz	6.5
I-14	19	161	Fragment	Proximal	Milky quartz	2.8
I-14	19	162	Fragment	Proximal	Milky quartz	1.6
I-14	19	163	Fragment	Proximal	Milky quartz	1.1
I-14	19	164	Fragment	Proximal	Milky quartz	1
I-14	19	165	Fragment	Proximal	Milky quartz	0.8
I-14	19	166	Fragment	Proximal	Milky quartz	0.4
I-14	19	167	Fragment	Proximal	Milky quartz	0.3
I-14	19	168	Fragment	Proximal	Milky quartz	1.7	0-25
I-14	19	169	Fragment	Proximal	Milky quartz	0.5
I-14	19	170	Fragment	Proximal	Milky quartz	0.3
I-14	19	171	Fragment	Proximal	Milky quartz	0.5
I-14	19	172	Fragment	siret x1	Grainy quartz	18
I-14	19	173	Fragment	Proximal	Grainy quartz	0.5
I-14	19	174	Fragment	Proximal	Milky quartz	0.4
I-14	19	175	Fragment	Proximal	Grainy quartz	1.6
I-14	19	176	Fragment	Proximal	Grainy quartz	0.6
I-14	19	177	Fragment	Proximal	Rose quartz	1.2
I-14	19	178	Fragment	Mesial	Crystal quartz	2.3
I-14	19	179	Fragment	Mesial	Crystal quartz	1.8
I-14	19	180	Fragment	Mesial	Crystal quartz	0.7
I-14	19	181	Fragment	Mesial	Crystal quartz	0.4
I-14	19	182	Fragment	Mesial	Crystal quartz	1.1
I-14	19	183	Fragment	Mesial	Crystal quartz	1.4
I-14	19	184	Fragment	Mesial	Crystal quartz	0.4
I-14	19	185	Fragment	Mesial	Crystal quartz	0.5
I-14	19	186	Fragment	Mesial	Crystal quartz	0.8
I-14	19	187	Fragment	Mesial	Crystal quartz	1.3
I-14	19	188	Fragment	Mesial	Crystal quartz	0.3
I-14	19	189	Fragment	Mesial	Crystal quartz	0.3
I-14	19	190	Fragment	Mesial	Crystal quartz	0.2
I-14	19	191	Debris		Crystal quartz	0.2
I-14	19	192	Debris		Crystal quartz	0.2
I-14	19	193	Fragment	Mesial	Grainy quartz	1.5
I-14	19	194	Fragment	Mesial	Milky quartz	0.4
I-14	19	195	Fragment	Mesial	Milky quartz	0.2
I-14	19	196	Fragment	Mesial	Grainy quartz	0.8
I-14	19	197	Fragment	Distal	Crystal quartz	4.3
I-14	19	198	Fragment	Distal	Crystal quartz	2
I-14	19	199	Fragment	Distal	Crystal quartz	0.8
I-14	19	200	Fragment	Distal	Crystal quartz	0.5
I-14	19	201	Fragment	Distal	Crystal quartz	1.8	0-25
I-14	19	202	Fragment	Distal	Crystal quartz	1.1
I-14	19	203	Fragment	Distal	Crystal quartz	0.9
I-14	19	204	Fragment	Distal	Crystal quartz	0.4
I-14	19	205	Fragment	Distal	Crystal quartz	0.3
I-14	19	206	Fragment	Distal	Crystal quartz	0.6
I-14	19	207	Fragment	Distal	Crystal quartz	0.3
I-14	19	208	Fragment	Distal	Milky quartz	1.1	0-25
I-14	19	209	Fragment	Distal	Milky quartz	2.2
I-14	19	210	Fragment	Distal	Milky quartz	1
I-14	19	211	Fragment	Distal	Milky quartz	1.1
I-14	19	212	Fragment	Distal	Milky quartz	0.5
I-14	19	213	Fragment	Distal	Milky quartz	0.5	0-25
I-14	19	214	Fragment	Distal	Milky quartz	0.4
I-14	19	215	Fragment	Distal	Grainy quartz	9.8	50-75
I-14	19	216	Fragment	Distal	Grainy quartz	0.4
I-14	19	217	Fragment	Longitudinal	Crystal quartz	3.8
I-14	19	218	Fragment	siret x2	Crystal quartz	3.4	75-100
I-14	19	219	Fragment	Longitudinal	Crystal quartz	0.8
I-14	19	220	Fragment	Longitudinal	Crystal quartz	0.5
I-14	19	221	Fragment	Longitudinal	Crystal quartz	0.7
I-14	19	222	Fragment	Longitudinal	Crystal quartz	1
I-14	19	223	Fragment	Longitudinal	Crystal quartz	0.4
I-14	19	224	Fragment	Longitudinal	Crystal quartz	0.7
I-14	19	225	Fragment	Longitudinal	Crystal quartz	1.2
I-14	19	226	Fragment	Longitudinal	Crystal quartz	0.5
I-14	19	227	Fragment	Longitudinal	Crystal quartz	0.6
I-14	19	228	Fragment	Longitudinal	Crystal quartz	0.7
I-14	19	229	Fragment	Longitudinal	Crystal quartz	0.7
I-14	19	230	Fragment	Longitudinal	Crystal quartz	0.3
I-14	19	231	Fragment	Longitudinal	Crystal quartz	0.3
I-14	19	232	Fragment	Longitudinal	Crystal quartz	0.5
I-14	19	234	Fragment	Longitudinal	Milky quartz	0.9	0-25
I-14	19	235	Fragment	Longitudinal	Milky quartz	2.3
I-14	19	236	Fragment	Longitudinal	Grainy quartz	4.1
I-14	19	237	Fragment	Longitudinal	Grainy quartz	1.2
I-14	19	238	Fragment	Longitudinal	Grainy quartz	1.8
I-14	19	239	Fragment	siret x1	Crystal quartz	2.5
I-14	19	240	Fragment	siret x1	Crystal quartz	0.4
I-14	19	241	Fragment	siret x1	Crystal quartz	0.6
I-14	19	242	Fragment	siret x1	Crystal quartz	0.3	0-25
I-14	19	243	Fragment	siret x1	Crystal quartz	0.3
I-14	19	244	Fragment	siret x1	Crystal quartz	1.3
I-14	19	245	Fragment	siret x1	Crystal quartz	1.2
I-14	19	246	Fragment	siret x1	Crystal quartz	0.2
I-14	19	247	Fragment	siret x1	Crystal quartz	0.3
I-14	19	248	Fragment	siret x1	Crystal quartz	0.5
I-14	19	249	Fragment	siret x1	Crystal quartz	0.6
I-14	19	250	Fragment	siret x1	Crystal quartz	0.4
I-14	19	251	Fragment	siret x1	Milky quartz	1.7
I-14	19	252	Fragment	siret x1	Milky quartz	3.6
I-14	19	253	Fragment	siret x1	Milky quartz	0.3
I-14	19	254	Fragment	siret x1	Grainy quartz	2.3
I-14	19	255	Fragment	siret x1	Rose quartz	0.7	0-25
I-14	19	256	Fragment	Proximal	Crystal quartz	0.5																ocher
I-14	19	259	Fragment		Milky quartz	8.6
I-14	19	260	Fragment		Milky quartz	4.2	0-25
I-14	19	261	Fragment	Proximal	Crystal quartz	3.4
I-14	19	262	Flake	Intact	Milky quartz	3.5	0-25	24.33	19.65	15.73	15.96	11.52	9.29	6.31	7.81	3.33	Broken	2	1	Bidirectional	Axial
I-14	19	263	Fragment	Proximal	Milky quartz	2.2
I-14	19	265	Fragment	Proximal	Milky quartz	2.7
I-14	19	266	Fragment	Longitudinal	Milky quartz	3.1
I-14	19	267	Fragment	siret x1	Crystal quartz	37
I-14	19	268	Flake	Intact	Grainy quartz	17.7		40.28	36.8	32.2	33.99	17.48	14.88	11.03	10.86	8.49	Broken	4	1	Unidirectional	Axial
I-14	19	270	Fragment	Proximal	Milky quartz	20.1
I-14	19	271	Fragment	Proximal	Grainy quartz	6.5
I-14	19	272	Fragment	siret x1	Milky quartz	8.6	100
I-14	19	274	Flake	Intact	Milky quartz	5.5
I-14	19	276	Flake	Intact	Chert	1		23.14	16.93	11.97	12.93	13.93	4.47	2.55	9.8	3.67	Broken	3	2	Bidirectional	Hinge
I-14	19	277	Fragment	Proximal	Crystal quartz	16.1
I-14	19	278	Fragment		Crystal quartz	22.1	75-100
I-14	19	279	Fragment		Crystal quartz	5	75-100
I-14	19	280	Fragment		Crystal quartz	7.6	75-100
I-14	19	281	Fragment		Crystal quartz	1.1
I-14	19	282	Fragment		Crystal quartz	0.7
I-14	19	283	Fragment		Crystal quartz	0.7
I-14	19	284	Fragment		Crystal quartz	0.7
I-14	19	285	Fragment		Crystal quartz	0.5
I-14	19	286	Fragment		Crystal quartz	0.5
I-14	19	287	Fragment		Crystal quartz	0.5
I-14	19	288	Fragment		Crystal quartz	0.5
I-14	19	289	Fragment		Crystal quartz	0.5
I-14	19	290	Fragment		Crystal quartz	0.5
I-14	19	291	Fragment		Crystal quartz	0.5
I-14	19	292	Fragment		Crystal quartz	0.4
I-14	19	293	Fragment		Crystal quartz	0.4
I-14	19	294	Fragment		Crystal quartz	0.4
I-14	19	295	Fragment		Crystal quartz	0.4
I-14	19	296	Fragment		Crystal quartz	0.4
I-14	19	297	Fragment		Crystal quartz	0.4
I-14	19	298	Fragment		Crystal quartz	0.4
I-14	19	299	Fragment		Crystal quartz	0.4
I-14	19	300	Fragment		Crystal quartz	0.3
I-14	19	301	Fragment		Crystal quartz	0.3
I-14	19	302	Fragment		Crystal quartz	0.3
I-14	19	303	Fragment		Crystal quartz	0.3
I-14	19	304	Fragment		Crystal quartz	0.3
I-14	19	305	Fragment		Crystal quartz	0.3
I-14	19	306	Fragment		Crystal quartz	0.3
I-14	19	307	Fragment		Crystal quartz	0.3
I-14	19	308	Fragment		Crystal quartz	0.3
I-14	19	309	Fragment		Crystal quartz	0.3
I-14	19	310	Fragment		Crystal quartz	0.3
I-14	19	311	Fragment		Crystal quartz	0.3
I-14	19	312	Fragment		Crystal quartz	0.3
I-14	19	313	Fragment		Crystal quartz	0.3
I-14	19	314	Fragment		Crystal quartz	0.3
I-14	19	315	Fragment		Crystal quartz	0.3
I-14	19	316	Fragment		Crystal quartz	0.3
I-14	19	317	Fragment		Crystal quartz	0.3
I-14	19	318	Fragment		Crystal quartz	0.3
I-14	19	319	Fragment		Crystal quartz	0.3	0-25
I-14	19	320	Fragment		Crystal quartz	0.3	0-25
I-14	19	321	Fragment		Crystal quartz	0.3	0-25
I-14	19	322	Fragment		Crystal quartz	0.3	0-25
I-14	19	323	Fragment		Crystal quartz	0.3	0-25
I-14	19	324	Fragment		Crystal quartz	0.3	0-25
I-14	19	325	Fragment		Crystal quartz	0.3	0-25
I-14	19	326	Fragment		Crystal quartz	0.3	0-25
I-14	19	327	Fragment		Crystal quartz	0.3	0-25
I-14	19	328	Fragment		Crystal quartz	0.3
I-14	19	329	Fragment		Crystal quartz	0.3
I-14	19	330	Fragment		Crystal quartz	0.3
I-14	19	331	Fragment		Crystal quartz	0.3
I-14	19	332	Fragment		Crystal quartz	0.3
I-14	19	333	Fragment		Crystal quartz	0.3
I-14	19	334	Fragment		Crystal quartz	0.3
I-14	19	335	Fragment		Crystal quartz	0.3
I-14	19	336	Fragment		Crystal quartz	0.3
I-14	19	337	Fragment		Crystal quartz	0.3
I-14	19	338	Fragment		Crystal quartz	0.3
I-14	19	339	Fragment		Crystal quartz	0.3
I-14	19	340	Fragment		Crystal quartz	0.3
I-14	19	341	Fragment		Crystal quartz	0.3
I-14	19	342	Fragment		Crystal quartz	0.3
I-14	19	343	Fragment		Crystal quartz	0.3
I-14	19	344	Fragment		Crystal quartz	0.3
I-14	19	345	Fragment		Crystal quartz	0.3
I-14	19	346	Fragment		Crystal quartz	0.3
I-14	19	347	Fragment		Crystal quartz	0.3
I-14	19	348	Fragment		Crystal quartz	0.3
I-14	19	349	Fragment		Crystal quartz	0.3
I-14	19	350	Fragment		Crystal quartz	0.3
I-14	19	351	Fragment		Crystal quartz	0.3
I-14	19	352	Fragment		Crystal quartz	0.3
I-14	19	353	Debris		Crystal quartz	0.2
I-14	19	354	Debris		Crystal quartz	0.2
I-14	19	355	Debris		Crystal quartz	0.2
I-14	19	356	Debris		Crystal quartz	0.2
I-14	19	357	Debris		Crystal quartz	0.2
I-14	19	358	Debris		Crystal quartz	0.2
I-14	19	359	Debris		Crystal quartz	0.2
I-14	19	360	Debris		Crystal quartz	0.2
I-14	19	361	Debris		Crystal quartz	0.2
I-14	19	362	Debris		Crystal quartz	0.2
I-14	19	363	Debris		Crystal quartz	0.2
I-14	19	364	Debris		Crystal quartz	0.2
I-14	19	365	Debris		Crystal quartz	0.2
I-14	19	366	Debris		Crystal quartz	0.2
I-14	19	367	Debris		Crystal quartz	0.2
I-14	19	368	Debris		Crystal quartz	0.2
I-14	19	369	Debris		Crystal quartz	0.2
I-14	19	370	Debris		Crystal quartz	0.2
I-14	19	371	Debris		Crystal quartz	0.2
I-14	19	372	Debris		Crystal quartz	0.2
I-14	19	373	Debris		Crystal quartz	0.2
I-14	19	374	Debris		Crystal quartz	0.2
I-14	19	375	Debris		Crystal quartz	0.2
I-14	19	376	Debris		Crystal quartz	0.2
I-14	19	377	Debris		Crystal quartz	0.2
I-14	19	378	Debris		Crystal quartz	0.2
I-14	19	379	Debris		Crystal quartz	0.2
I-14	19	380	Debris		Crystal quartz	0.2
I-14	19	381	Debris		Crystal quartz	0.2
I-14	19	382	Debris		Crystal quartz	0.2
I-14	19	383	Debris		Crystal quartz	0.2
I-14	19	384	Debris		Crystal quartz	0.2
I-14	19	385	Debris		Crystal quartz	0.2
I-14	19	386	Debris		Crystal quartz	0.2
I-14	19	387	Debris		Crystal quartz	0.2
I-14	19	388	Debris		Crystal quartz	0.2
I-14	19	389	Debris		Crystal quartz	0.2
I-14	19	390	Debris		Crystal quartz	0.2
I-14	19	391	Debris		Crystal quartz	0.2
I-14	19	392	Debris		Crystal quartz	0.2
I-14	19	393	Debris		Crystal quartz	0.2
I-14	19	394	Debris		Crystal quartz	0.2
I-14	19	395	Debris		Crystal quartz	0.2
I-14	19	396	Debris		Crystal quartz	0.2
I-14	19	397	Debris		Crystal quartz	0.2
I-14	19	398	Debris		Crystal quartz	0.2
I-14	19	399	Debris		Crystal quartz	0.2
I-14	19	400	Debris		Crystal quartz	0.2
I-14	19	401	Debris		Crystal quartz	0.2
I-14	19	402	Debris		Crystal quartz	0.2
I-14	19	403	Debris		Crystal quartz	0.2
I-14	19	404	Debris		Crystal quartz	0.2
I-14	19	405	Debris		Crystal quartz	0.2
I-14	19	406	Debris		Crystal quartz	0.2
I-14	19	407	Debris		Crystal quartz	0.2
I-14	19	408	Debris		Crystal quartz	0.2
I-14	19	409	Debris		Crystal quartz	0.2
I-14	19	410	Debris		Crystal quartz	0.2
I-14	19	411	Debris		Crystal quartz	0.2
I-14	19	412	Debris		Crystal quartz	0.2
I-14	19	413	Debris		Crystal quartz	0.2
I-14	19	414	Debris		Crystal quartz	0.2
I-14	19	415	Debris		Crystal quartz	0.2
I-14	19	416	Debris		Crystal quartz	0.2
I-14	19	417	Debris		Crystal quartz	0.2
I-14	19	418	Debris		Crystal quartz	0.2
I-14	19	419	Debris		Crystal quartz	0.2
I-14	19	420	Debris		Crystal quartz	0.2
I-14	19	421	Debris		Crystal quartz	0.2
I-14	19	422	Debris		Crystal quartz	0.2
I-14	19	423	Debris		Crystal quartz	0.2
I-14	19	424	Debris		Crystal quartz	0.2
I-14	19	425	Debris		Crystal quartz	0.2
I-14	19	426	Debris		Crystal quartz	0.2
I-14	19	427	Debris		Crystal quartz	0.2
I-14	19	428	Debris		Crystal quartz	0.2
I-14	19	429	Debris		Crystal quartz	0.2
I-14	19	430	Debris		Crystal quartz	0.2
I-14	19	431	Debris		Crystal quartz	0.2
I-14	19	432	Debris		Crystal quartz	0.2
I-14	19	433	Debris		Crystal quartz	0.2
I-14	19	434	Debris		Crystal quartz	0.2
I-14	19	435	Debris		Crystal quartz	0.2
I-14	19	436	Debris		Crystal quartz	0.2
I-14	19	437	Debris		Crystal quartz	0.2
I-14	19	438	Debris		Crystal quartz	0.2
I-14	19	439	Debris		Crystal quartz	0.2
I-14	19	440	Debris		Crystal quartz	0.2
I-14	19	441	Debris		Crystal quartz	0.2
I-14	19	442	Debris		Crystal quartz	0.2
I-14	19	443	Debris		Crystal quartz	0.2
I-14	19	444	Debris		Crystal quartz	0.2
I-14	19	445	Debris		Crystal quartz	0.2
I-14	19	446	Debris		Crystal quartz	0.2
I-14	19	447	Debris		Crystal quartz	0.2
I-14	19	448	Debris		Crystal quartz	0.2
I-14	19	449	Debris		Crystal quartz	0.2
I-14	19	450	Debris		Crystal quartz	0.2
I-14	19	451	Debris		Crystal quartz	0.2
I-14	19	452	Debris		Crystal quartz	0.2
I-14	19	453	Debris		Crystal quartz	0.2
I-14	19	454	Debris		Crystal quartz	0.2
I-14	19	455	Debris		Crystal quartz	0.2
I-14	19	456	Debris		Crystal quartz	0.2
I-14	19	457	Debris		Crystal quartz	0.2
I-14	19	458	Debris		Crystal quartz	0.2
I-14	19	459	Debris		Crystal quartz	0.2
I-14	19	460	Debris		Crystal quartz	0.2
I-14	19	461	Debris		Crystal quartz	0.2
I-14	19	462	Debris		Crystal quartz	0.2
I-14	19	463	Debris		Crystal quartz	0.2
I-14	19	464	Debris		Crystal quartz	0.2
I-14	19	465	Debris		Crystal quartz	0.2
I-14	19	466	Debris		Crystal quartz	0.2
I-14	19	467	Debris		Crystal quartz	0.2
I-14	19	468	Debris		Crystal quartz	0.2
I-14	19	469	Debris		Crystal quartz	0.2
I-14	19	470	Debris		Crystal quartz	0.2
I-14	19	471	Debris		Crystal quartz	0.2
I-14	19	472	Debris		Crystal quartz	0.2
I-14	19	473	Debris		Crystal quartz	0.2
I-14	19	474	Debris		Crystal quartz	0.2
I-14	19	475	Debris		Crystal quartz	0.2
I-14	19	476	Debris		Crystal quartz	0.2
I-14	19	477	Debris		Crystal quartz	0.2
I-14	19	478	Debris		Crystal quartz	0.2
I-14	19	479	Debris		Crystal quartz	0.2	0-25
I-14	19	480	Debris		Crystal quartz	0.2	0-25
I-14	19	481	Debris		Crystal quartz	0.2	0-25
I-14	19	482	Debris		Crystal quartz	0.2	0-25
I-14	19	483	Debris		Crystal quartz	0.2	0-25
I-14	19	484	Debris		Crystal quartz	0.2	0-25
I-14	19	485	Debris		Crystal quartz	0.2	0-25
I-14	19	486	Debris		Crystal quartz	0.2	0-25
I-14	19	487	Debris		Crystal quartz	0.2	0-25
I-14	19	488	Debris		Crystal quartz	0.2	0-25
I-14	19	489	Debris		Crystal quartz	0.2	0-25
I-14	19	490	Debris		Crystal quartz	0.2
I-14	19	491	Debris		Crystal quartz	0.2
I-14	19	492	Debris		Crystal quartz	0.2
I-14	19	493	Debris		Crystal quartz	0.2
I-14	19	494	Debris		Crystal quartz	0.2
I-14	19	495	Debris		Crystal quartz	0.2
I-14	19	496	Debris		Crystal quartz	0.2
I-14	19	497	Debris		Crystal quartz	0.2
I-14	19	498	Debris		Crystal quartz	0.2
I-14	19	499	Debris		Crystal quartz	0.2
I-14	19	500	Debris		Crystal quartz	0.2
I-14	19	501	Debris		Crystal quartz	0.2
I-14	19	502	Debris		Crystal quartz	0.2
I-14	19	503	Debris		Crystal quartz	0.2
I-14	19	504	Debris		Crystal quartz	0.2
I-14	19	505	Debris		Crystal quartz	0.2
I-14	19	506	Debris		Crystal quartz	0.2
I-14	19	507	Debris		Crystal quartz	0.2
I-14	19	508	Debris		Crystal quartz	0.2
I-14	19	509	Debris		Crystal quartz	0.2
I-14	19	510	Debris		Crystal quartz	0.2
I-14	19	511	Debris		Crystal quartz	0.2
I-14	19	512	Debris		Crystal quartz	0.2
I-14	19	513	Debris		Crystal quartz	0.2
I-14	19	514	Debris		Crystal quartz	0.2
I-14	19	515	Debris		Crystal quartz	0.2
I-14	19	516	Debris		Crystal quartz	0.2
I-14	19	517	Debris		Crystal quartz	0.2
I-14	19	518	Debris		Crystal quartz	0.2
I-14	19	519	Splinter flake		Milky quartz	4.9	25-50
I-14	19	520	Fragment		Milky quartz	1.8
I-14	19	521	Fragment		Milky quartz	1.8
I-14	19	522	Fragment		Milky quartz	1.8	25-50
I-14	19	523	Fragment		Milky quartz	1.6
I-14	19	524	Fragment		Milky quartz	1.5	0-25
I-14	19	525	Fragment		Milky quartz	1.1
I-14	19	526	Fragment		Milky quartz	1.5
I-14	19	527	Fragment		Milky quartz	1.4
I-14	19	528	Fragment		Milky quartz	1.2
I-14	19	529	Fragment		Milky quartz	1
I-14	19	530	Fragment		Milky quartz	0.9
I-14	19	531	Fragment		Milky quartz	0.6
I-14	19	532	Fragment		Milky quartz	0.6
I-14	19	533	Fragment		Milky quartz	0.6
I-14	19	534	Fragment		Milky quartz	0.6
I-14	19	535	Fragment		Milky quartz	0.5
I-14	19	536	Fragment		Milky quartz	0.5
I-14	19	537	Fragment		Milky quartz	0.5
I-14	19	538	Fragment		Milky quartz	0.5
I-14	19	539	Fragment		Milky quartz	0.5
I-14	19	540	Fragment		Milky quartz	0.5
I-14	19	541	Fragment		Milky quartz	0.4
I-14	19	542	Fragment		Milky quartz	0.4
I-14	19	543	Fragment		Milky quartz	0.4
I-14	19	544	Fragment		Milky quartz	0.4	0-25
I-14	19	545	Fragment		Milky quartz	0.4	0-25
I-14	19	546	Fragment		Milky quartz	0.4
I-14	19	547	Fragment		Milky quartz	0.3
I-14	19	548	Fragment		Milky quartz	0.3
I-14	19	549	Fragment		Milky quartz	0.3
I-14	19	550	Fragment		Milky quartz	0.3
I-14	19	551	Fragment		Milky quartz	0.3
I-14	19	552	Fragment		Milky quartz	0.3
I-14	19	553	Fragment		Milky quartz	0.3
I-14	19	554	Fragment		Milky quartz	0.3
I-14	19	555	Fragment		Milky quartz	0.3
I-14	19	556	Fragment		Milky quartz	0.3	0-25
I-14	19	557	Fragment		Milky quartz	0.3	0-25
I-14	19	558	Debris		Milky quartz	0.2
I-14	19	559	Debris		Milky quartz	0.2
I-14	19	560	Debris		Milky quartz	0.2
I-14	19	561	Debris		Milky quartz	0.2
I-14	19	562	Debris		Milky quartz	0.2
I-14	19	563	Debris		Milky quartz	0.2
I-14	19	564	Debris		Milky quartz	0.2
I-14	19	565	Debris		Milky quartz	0.2
I-14	19	566	Debris		Milky quartz	0.2
I-14	19	567	Debris		Milky quartz	0.2
I-14	19	568	Debris		Milky quartz	0.2
I-14	19	569	Debris		Milky quartz	0.2
I-14	19	570	Debris		Milky quartz	0.2
I-14	19	571	Debris		Milky quartz	0.2
I-14	19	572	Debris		Milky quartz	0.2
I-14	19	573	Debris		Milky quartz	0.2
I-14	19	574	Debris		Milky quartz	0.2
I-14	19	575	Debris		Milky quartz	0.2
I-14	19	576	Debris		Milky quartz	0.2
I-14	19	577	Debris		Milky quartz	0.2	0-25
I-14	19	578	Debris		Milky quartz	0.2	0-25
I-14	19	579	Debris		Milky quartz	0.2	0-25
I-14	19	580	Debris		Milky quartz	0.2	0-25
I-14	19	581	Debris		Milky quartz	0.2	0-25
I-14	19	582	Debris		Milky quartz	0.2	25-50
I-14	19	583	Debris		Milky quartz	0.2	25-50
I-14	19	584	Debris		Milky quartz	0.2
I-14	19	585	Debris		Milky quartz	0.2
I-14	19	586	Debris		Milky quartz	0.2
I-14	19	587	Debris		Milky quartz	0.2
I-14	19	588	Debris		Milky quartz	0.2
I-14	19	589	Debris		Milky quartz	0.2
I-14	19	590	Debris		Milky quartz	0.2
I-14	19	591	Debris		Milky quartz	0.2
I-14	19	592	Debris		Milky quartz	0.2
I-14	19	593	Debris		Milky quartz	0.2
I-14	19	594	Debris		Milky quartz	0.2
I-14	19	595	Debris		Milky quartz	0.2
I-14	19	596	Debris		Milky quartz	0.2
I-14	19	597	Debris		Milky quartz	0.2
I-14	19	598	Debris		Milky quartz	0.2
I-14	19	599	Debris		Milky quartz	0.2
I-14	19	600	Debris		Milky quartz	0.2
I-14	19	601	Fragment		Milky quartz	6.8	25-50
I-14	19	602	Fragment		Milky quartz	1.2	0-25
I-14	19	603	Fragment		Milky quartz	1.2	25-50
I-14	19	604	Fragment		Milky quartz	0.4	0-25
I-14	19	605	Fragment		Milky quartz	0.3
I-14	19	606	Fragment		Milky quartz	0.2
I-14	19	607	Fragment		Milky quartz	0.2	0-25
I-14	19	608	Fragment		Milky quartz	0.2	0-25
I-14	19	609	Fragment		Milky quartz	0.2
I-14	19	610	Debris		Milky quartz	0.2
I-14	19	611	Debris		Milky quartz	0.2
I-14	19	612	Debris		Milky quartz	0.2
I-14	19	613	Debris		Milky quartz	0.2
I-14	19	614	Debris		Milky quartz	0.2
I-14	19	615	Debris		Milky quartz	0.2
I-14	19	616	Debris		Milky quartz	0.2
I-14	19	617	Debris		Milky quartz	0.2
I-14	19	618	Debris		Milky quartz	0.2
I-14	19	619	Debris		Milky quartz	0.2
I-14	19	620	Debris		Milky quartz	0.2
I-14	19	621	Debris		Milky quartz	0.2
I-14	19	622	Debris		Milky quartz	0.2
I-14	19	623	Debris		Milky quartz	0.2
I-14	19	624	Debris		Milky quartz	0.2
I-14	19	625	Debris		Milky quartz	0.2
I-14	19	626	Debris		Milky quartz	0.2
I-14	19	627	Debris		Milky quartz	0.2
I-14	19	628	Debris		Milky quartz	0.2
I-14	19	629	Debris		Milky quartz	0.2
I-14	19	630	Debris		Milky quartz	0.2
I-14	19	631	Debris		Milky quartz	0.2
I-14	19	632	Debris		Milky quartz	0.2
I-14	19	633	Debris		Milky quartz	0.2
I-14	19	634	Debris		Milky quartz	0.2
I-14	19	635	Debris		Milky quartz	0.2
I-14	19	636	Debris		Milky quartz	0.2
I-14	19	637	Debris		Milky quartz	0.2
I-14	19	638	Debris		Milky quartz	0.2
I-14	19	639	Debris		Milky quartz	0.2
I-14	19	640	Debris		Milky quartz	0.2
I-14	19	641	Debris		Milky quartz	0.2
I-14	19	642	Debris		Milky quartz	0.2
I-14	19	643	Debris		Milky quartz	0.2
I-14	19	644	Debris		Milky quartz	0.2
I-14	19	645	Fragment		Grainy quartz	2.9	0-25
I-14	19	646	Fragment		Grainy quartz	1.5	0-25
I-14	19	647	Fragment		Grainy quartz	1.4
I-14	19	648	Fragment		Grainy quartz	1.6	0-25
I-14	19	649	Fragment		Grainy quartz	0.7
I-14	19	650	Fragment		Grainy quartz	1.2
I-14	19	651	Fragment		Grainy quartz	0.8
I-14	19	652	Fragment		Grainy quartz	0.8	0-25
I-14	19	653	Fragment		Grainy quartz	0.8	25-50
I-14	19	654	Fragment		Grainy quartz	0.8	25-50
I-14	19	655	Fragment		Grainy quartz	0.8
I-14	19	656	Fragment		Grainy quartz	0.6
I-14	19	657	Fragment		Grainy quartz	0.6
I-14	19	658	Fragment		Grainy quartz	0.6	0-25
I-14	19	659	Fragment		Grainy quartz	0.6
I-14	19	660	Fragment		Grainy quartz	0.6
I-14	19	661	Fragment		Grainy quartz	0.5
I-14	19	662	Fragment		Grainy quartz	0.5
I-14	19	663	Fragment		Grainy quartz	0.5	0-25
I-14	19	664	Fragment		Grainy quartz	0.5
I-14	19	665	Fragment		Grainy quartz	0.4
I-14	19	666	Fragment		Grainy quartz	0.4
I-14	19	667	Fragment		Grainy quartz	0.4	0-25
I-14	19	668	Fragment		Grainy quartz	0.4
I-14	19	669	Fragment		Grainy quartz	0.3
I-14	19	670	Fragment		Grainy quartz	0.3
I-14	19	671	Fragment		Grainy quartz	0.3	0-25
I-14	19	672	Fragment		Grainy quartz	0.3	0-25
I-14	19	673	Fragment		Grainy quartz	0.3
I-14	19	674	Fragment		Grainy quartz	0.3
I-14	19	675	Fragment		Grainy quartz	0.3
I-14	19	676	Fragment		Grainy quartz	0.3
I-14	19	677	Fragment		Grainy quartz	0.3
I-14	19	678	Debris		Grainy quartz	0.2
I-14	19	679	Debris		Grainy quartz	0.2
I-14	19	680	Debris		Grainy quartz	0.2
I-14	19	681	Debris		Grainy quartz	0.2
I-14	19	682	Debris		Grainy quartz	0.2
I-14	19	683	Debris		Grainy quartz	0.2
I-14	19	684	Debris		Grainy quartz	0.2
I-14	19	685	Debris		Grainy quartz	0.2
I-14	19	686	Debris		Grainy quartz	0.2
I-14	19	687	Debris		Grainy quartz	0.2
I-14	19	688	Debris		Grainy quartz	0.2
I-14	19	689	Debris		Grainy quartz	0.2
I-14	19	690	Debris		Grainy quartz	0.2	0-25
I-14	19	691	Debris		Grainy quartz	0.2	0-25
I-14	19	692	Debris		Grainy quartz	0.2	0-25
I-14	19	693	Debris		Grainy quartz	0.2	0-25
I-14	19	694	Debris		Grainy quartz	0.2	0-25
I-14	19	695	Debris		Grainy quartz	0.2	0-25
I-14	19	696	Debris		Grainy quartz	0.2
I-14	19	697	Debris		Grainy quartz	0.2
I-14	19	698	Debris		Grainy quartz	0.2
I-14	19	699	Debris		Grainy quartz	0.2
I-14	19	700	Debris		Grainy quartz	0.2
I-14	19	701	Debris		Grainy quartz	0.2
I-14	19	702	Debris		Grainy quartz	0.2
I-14	19	703	Debris		Grainy quartz	0.2
I-14	19	704	Debris		Grainy quartz	0.2
I-14	19	705	Debris		Grainy quartz	0.2
I-14	19	706	Debris		Grainy quartz	0.2	0-25
I-14	19	707	Debris		Grainy quartz	0.2	0-25
I-14	19	708	Debris		Grainy quartz	0.2
I-14	19	709	Debris		Grainy quartz	0.2
I-14	19	710	Debris		Grainy quartz	0.2
I-14	19	711	Debris		Grainy quartz	0.2
I-14	19	712	Debris		Grainy quartz	0.2
I-14	19	713	Debris		Grainy quartz	0.2
I-14	19	714	Debris		Grainy quartz	0.2
I-14	19	715	Debris		Grainy quartz	0.2
I-14	19	716	Debris		Grainy quartz	0.2
I-14	19	717	Debris		Grainy quartz	0.2
I-14	19	718	Fragment		Rose quartz	1.2
I-14	19	719	Fragment		Rose quartz	0.9	0-25
I-14	19	720	Fragment		Rose quartz	0.5
I-14	19	721	Fragment		Rose quartz	0.5
I-14	19	722	Fragment		Rose quartz	0.4
I-14	19	723	Fragment		Rose quartz	0.3
I-14	19	724	Fragment		Rose quartz	0.3	0-25
I-14	19	725	Fragment		Rose quartz	0.3
I-14	19	726	Fragment		Rose quartz	0.3
I-14	19	727	Fragment		Rose quartz	0.3
I-14	19	728	Debris		Rose quartz	0.2	0-25
I-14	19	729	Debris		Rose quartz	0.2	0-25
I-14	19	730	Debris		Rose quartz	0.2
I-14	19	731	Fragment	siret x1	Grainy quartz	0.6	0-25
I-14	19	732	Fragment	siret x1	Crystal quartz	0.2
I-14	19	733	Fragment	siret x1	Crystal quartz	0.2
I-14	19	734	Fragment	Proximal	Crystal quartz	1.7
I-14	19	735	Fragment	Proximal	Crystal quartz	0.3
I-14	19	736	Fragment	Proximal	Crystal quartz	1
I-14	19	737	Fragment	Proximal	Crystal quartz	0.5
I-14	19	738	Fragment	Proximal	Crystal quartz	0.4
I-14	19	739	Fragment	Proximal	Crystal quartz	0.2
I-14	19	740	Fragment	Proximal	Crystal quartz	0.3
I-14	19	741	Debris		Crystal quartz	0.2
I-14	19	742	Debris		Crystal quartz	0.2
I-14	19	743	Debris		Crystal quartz	0.2
I-14	19	744	Debris		Crystal quartz	0.2
I-14	19	745	Fragment	Proximal	Crystal quartz	0.2
I-14	19	746	Fragment	Proximal	Crystal quartz	0.2
I-14	19	747	Fragment	Proximal	Crystal quartz	0.2
I-14	19	748	Fragment	Proximal	Milky quartz	4.9	50-75
I-14	19	749	Fragment	Proximal	Milky quartz	2
I-14	19	750	Fragment	Proximal	Milky quartz	0.4
I-14	19	751	Fragment	Proximal	Milky quartz	0.7
I-14	19	752	Fragment	Proximal	Milky quartz	3.2
I-14	19	753	Fragment	Proximal	Milky quartz	2.1	0-25
I-14	19	754	Fragment	Proximal	Milky quartz	0.3	0-25
I-14	19	755	Fragment	Proximal	Milky quartz	0.4
I-14	19	756	Fragment	Proximal	Milky quartz	0.2
I-14	19	757	Fragment	Proximal	Milky quartz	0.2
I-14	19	758	Debris		Milky quartz	0.2
I-14	19	759	Fragment	Proximal	Grainy quartz	1.2
I-14	19	760	Debris		Grainy quartz	0.2
G-12	19	762	Fragment		Milky quartz	3.9
G-12	19	763	Fragment	Longitudinal	Crystal quartz	0.5
G-12	19	764	Fragment	siret x1	Milky quartz	1.2
G-12	19	765	Fragment	Proximal	Crystal quartz	0.6
G-12	19	766	Fragment	Proximal	Crystal quartz	0.9
G-12	19	767	Fragment	Proximal	Crystal quartz	0.2
G-12	19	768	Fragment	Proximal	Crystal quartz	0.2
G-12	19	769	Fragment	Proximal	Rose quartz	1.4
G-12	19	770	Fragment		Rose quartz	0.9
G-12	19	771	Fragment		Rose quartz	0.6	0-25
G-12	19	772	Fragment		Rose quartz	0.4	0-25
G-12	19	773	Fragment		Rose quartz	0.3
G-12	19	774	Fragment		Rose quartz	0.2
G-12	19	775	Fragment		Rose quartz	0.2
G-12	19	776	Fragment		Rose quartz	0.2
G-12	19	777	Fragment	Proximal	Milky quartz	0.5
G-12	19	778	Fragment		Milky quartz	1.2
G-12	19	779	Fragment		Milky quartz	0.3
G-12	19	780	Fragment		Milky quartz	0.3
G-12	19	781	Fragment		Milky quartz	0.3
G-12	19	782	Fragment		Milky quartz	0.3
G-12	19	783	Fragment		Milky quartz	0.3
G-12	19	784	Fragment		Milky quartz	0.3
G-12	19	785	Debris		Milky quartz	0.2
G-12	19	786	Debris		Milky quartz	0.2
G-12	19	787	Debris		Milky quartz	0.2
G-12	19	788	Debris		Milky quartz	0.2
G-12	19	789	Debris		Milky quartz	0.2
G-12	19	790	Debris		Milky quartz	0.2
G-12	19	791	Debris		Milky quartz	0.2
G-12	19	792	Fragment		Crystal quartz	0.4
G-12	19	793	Fragment		Crystal quartz	0.4
G-12	19	794	Fragment		Crystal quartz	0.4
G-12	19	795	Fragment		Crystal quartz	0.4
G-12	19	796	Fragment		Crystal quartz	0.4
G-12	19	797	Fragment		Crystal quartz	0.4
G-12	19	798	Debris		Crystal quartz	0.2
G-12	19	799	Debris		Crystal quartz	0.2
G-12	19	800	Debris		Crystal quartz	0.2
G-12	19	801	Debris		Crystal quartz	0.2
G-12	19	802	Debris		Crystal quartz	0.2
G-12	19	803	Debris		Crystal quartz	0.2
G-12	19	804	Debris		Crystal quartz	0.2
G-12	19	805	Debris		Crystal quartz	0.2
G-12	19	806	Debris		Crystal quartz	0.2
G-12	19	807	Debris		Crystal quartz	0.2
G-12	19	808	Debris		Crystal quartz	0.2
G-12	19	809	Debris		Crystal quartz	0.2
G-12	19	810	Debris		Crystal quartz	0.2
G-12	19	811	Debris		Crystal quartz	0.2
[truncated: 2,867 more rows]

## Sheet: Late Pleistocene cores
Square	Context	Artefact ID	Type	Technology	Raw material	Cortex %	Weight	Longest dimension	Oriented length	Max width	1/4 width	Medial width	3/4 width	Thickness	Medial thickness	Observation
H-14	13	106	Core	Bipolar vertical	Milky quartz	0-25	25.5	37.5	36.4	27.14				22.47
H-14	13	110	Core fragment	Bipolar	Milky quartz		7
I-14	15	38	Core fragment	Bipolar	Crystal quartz		13.8
I-14	16	10	Core fragment	Bipolar	Crystal quartz		6.2	24.81	22.65	17.74	16.76	16.57	11.63	15.89	12.7
I-14	16	187	Core fragment	Bipolar	Crystal quartz		5.3
I-14	16	188	Core	Bipolar vertical	Crystal quartz		2.1	18.68	18.51	12.93				7.27
I-14	16	189	Core fragment	Bipolar	Milky quartz		4.6
I-14	16	193	Core fragment	Bipolar	Grainy quartz		5.6
I-14	16	196	Core	Bipolar vertical	Rose quartz		3.5
I-14	16	555	Core	Bipolar orthogonal	Crystal quartz		17.8	33.82	30.42	24.72				22.14
I-14	17	74	Core	Bipolar vertical	Milky quartz	0-25	10.2	27.41	23.9	18.81				16.68
I-14	17	75	Pebble		Rose quartz		3.5
I-14	19	64	Core fragment	Bipolar	Milky quartz	25-100	5	27.24	26.96	13.92	13.42	13.28	8.13	18.23	9.91
I-14	19	233	Core	Bipolar horizontal	Milky quartz	75-100	43.6	55.99	49.37	25.25				23.65
I-14	19	257	Pebble		Crystal quartz		6.1
I-14	19	258	Core	Bipolar orthogonal	Crystal quartz		12.1	29.75	23.96	22.77				16.98
I-14	19	264	Core fragment	Bipolar	Milky quartz	0-25	7.2	27.76	25.67	14.26	9.9	13.36	9.19	13.67	11.7
I-14	19	269	Core fragment	Bipolar	Crystal quartz		12.5
I-14	19	273	Core fragment	Bipolar	Crystal quartz		5.5
I-14	19	275	Core	Bipolar vertical	Crystal quartz	50-75	7.8	23.14	22.53	26.43	17.76	24.95	19.24	13.21	11.24
G-12	19	761	Core fragment	Bipolar	Milky quartz		4
G-12	19	856	Core	Bipolar horizontal rested	Milky quartz		116.8	52.45	49.3	55.25				33.68
I-14	20	9	Core	Bipolar vertical	Crystal quartz		7.9	26.65	25.7	20.97				14.09
I-14	20	59	Core	Bipolar horizontal non axial	Crystal quartz	0-25	7.8	27.35	26.56	17.58				13.39
H-14	21	43	Core	Bipolar vertical	Milky quartz		11.5	31.02	29.24	20.58				13.6
H-14	21	44	Core fragment	Bipolar	Crystal quartz		10.6
H-14	21	45	Core fragment	Bipolar	Milky quartz	0-25	22.6
H-14	21	46	Core fragment	Bipolar	Milky quartz		13.8
H-14	21	47	Core fragment	Bipolar	Milky quartz		9.4
H-14	21	48	Core fragment	Bipolar	Crystal quartz		7.2
H-14	21	49	Core fragment	Bipolar	Crystal quartz		9.1
H-14	21	50	Core fragment	Bipolar	Crystal quartz	0-25	5.4
H-14	21	51	Core fragment	Bipolar	Rose quartz		9.6
H-14	21	52	Core fragment	Bipolar	Grainy quartz		31.5
H-14	21	53	Core fragment	Bipolar	Grainy quartz		5.8
H-14	21	54	Core	Bipolar vertical	Crystal quartz		3.3	23.61	22.5	14.68				8.93
H-14	21	55	Core fragment	Bipolar	Milky quartz		4.8
G-12	22	53	Core fragment	Bipolar	Milky quartz		4
G-12	22	54	Core fragment	Bipolar	Milky quartz		6.4
I-14	22	116	Core fragment	Bipolar	Milky quartz		62.1
H-14	22	156	Core	Bipolar vertical	Milky quartz		12.4
H-14	22	157	Core	Bipolar vertical	Milky quartz	0-25	10.3	30.45	30.33	18.35				17.61
H-14	22	158	Core fragment	Bipolar	Milky quartz		5.2
H-14	22	159	Core fragment	Bipolar	Grainy quartz		9.1
H-14	22	160	Core	Bipolar vertical	Crystal quartz	0-25	5.9	24.86	21.94	21.61				12.22
H-14	22	161	Core fragment	Bipolar	Crystal quartz		4.8
H-14	22	162	Core fragment		Crystal quartz		2.5
G-12	23	34	Pebble		Milky quartz		51.1
G-12	23	35	Pebble		Milky quartz		46.9
G-12	23	36	Pebble		Milky quartz		17.1
G-12	23	37	Pebble		Milky quartz		7.1
G-12	23	38	Core	Bipolar vertical	Milky quartz	50-75	22.9	36.11	30.45	33.9				21.79
G-12	23	39	Core fragment	Bipolar	Crystal quartz		3.8
H-12	23	79	Core fragment	Bipolar	Crystal quartz		5.3
H-12	23	91	Core	Bipolar orthogonal	Milky quartz		7.7	22.04	21.53	21.12				14.82
H-12	23	92	Core	Bipolar orthogonal	Milky quartz		7.9	26.25	26.05	21.98				14.59
I -14	24	27	Core fragment	Bipolar vertical	Milky quartz		9.4
I -14	24	28	Pebble		Milky quartz		4.2
I -14	24	29	Pebble		Milky quartz		2.8
I -14	24	30	Pebble		Crystal quartz		7.3
H / I - 14	25	16	Core	Bipolar vertical	Crystal quartz	0-25	15.6	35	32.86	31.06				22.22
H / I - 14	25	17	Core fragment	Bipolar	Crystal quartz		1.7
H / I - 14	25	18	Core fragment	Bipolar	Rose quartz		2.8
H / I - 14	25	19	Pebble		Crystal quartz		7.2
H / I - 14	25	20	Pebble		Crystal quartz		12.2
G -12	25	47	Core	Bipolar vertical	Grainy quartz	0-25	15.3	33.25	30.29	24.66				17.1
G -12	25	49	Core fragment	Bipolar	Milky quartz		4.7
G -12	25	50	Pebble		Crystal quartz		13.7
G -12	25	51	Pebble		Milky quartz		4.2
G -12	25	52	Pebble		Milky quartz		2.9
G-12	26	30	Core fragment	Bipolar	Milky quartz	100	20	38.37	37.11	34.41	22.08	32.3	27.84	18.63	11.72	Ochre
G-12	26	31	Core fragment	Bipolar	Milky quartz	50-75	4.5	30.23	29.95	15.55	11.53	14.62	9.75	9.51	7.15
G-12	26	40	Core fragment	Bipolar	Veiny quartz		10.5	25.79	23.47	22.54	15.24	21.65	20.67	15.71	14.24
G-12	26	63	Core	Bipolar orthogonal	Crystal quartz	25-50	21.3	40.6	40.4	37.01				16.9
G-12	26	162	Core fragment	Bipolar	Crystal quartz		3.6
G-12	26	163	Core fragment	Bipolar	Crystal quartz		6.2
G-12	26	164	Core fragment	Bipolar	Crystal quartz		4.4
G-12	26	165	Core fragment	Bipolar	Milky quartz		8.2
G-12	26	166	Core	Bipolar vertical	Crystal quartz		9.6
G-12	26	168	Core fragment	Bipolar	Crystal quartz		4
G-12	26	169	Core fragment	Bipolar	Milky quartz		4.5
G-12	26	170	Core fragment	Bipolar	Milky quartz		2
I-14	34	168	Core	Bipolar vertical	Milky quartz	0-25	7.7	28.24	28.01	21.57				15.15
I-14	34	169	Core fragment	Bipolar	Milky quartz		5.2
I-14	34	170	Pebble		Milky quartz		22.2
I-14	34	316	Core	bipolar horizontal	Milky quartz		60.6	43.19	39.85	42.15				30.06
I-14	34	319	Core	Bipolar vertical	Milky quartz	0-25	183.8	62.57	55.03	63.81				65.59
H-14	34	336	Core fragment	Bipolar	Milky quartz		12.3
H-14	35	471	Core	Bipolar vertical	Rose quartz		0.9	19.09	18.64	8.26				7.01
H-14	35	474	Core fragment	Bipolar	Crystal quartz		1.2
H-14	35	476	Core	Bipolar vertical	Veiny quartz	0-25	3.4	21.54	19.74	17.55				11.18
H-14	35	478	Core	Bipolar vertical	Milky quartz		7.3	26.04	23.41	18.17				16.48
H-14	35	479	Core	Bipolar vertical	Milky quartz	0-25	30.8	40.74	36.15	36.06				25.33
H-14	35	481	Core	Bipolar vertical	Milky quartz		5.1
H-14	35	482	Core fragment	Bipolar	Milky quartz	yes	5.9	28.69	28.19	18.13	15.8	21.46	7.73	9.53	9.3
H-14	35	484	Core fragment	Bipolar	Milky quartz		3.8
H-14	35	1165	core-on-flake	Bipolar horizontal	Milky quartz		12.5	37.79	33.86	24.24	22.82	24.44	8.02	13.82	12.53
H-14	35	1177	pebble		Quartz		63.5
H-14	35	1182	Core	Bipolar vertical	Milky quartz	0-25	11.3	31.33	28.97	21.02				15.18
I-14	35	1186	Core fragment	Bipolar vertical	Rose quartz		11.7
I-14	35	1191	Core	Bipolar vertical	Crystal quartz		19.8	29.04	26.6	29.01				22.54
I-14	35	1198	Core	Bipolar vertical	Milky quartz	25-50	17.3	29.87	29.49	29.87				32.4
I-14	35	1203	Core	Bipolar orthogonal	Milky quartz		88.9	59.16	58.69	59.16				57.28
I-14	35	1204	Core	Bipolar vertical	Milky quartz		38.3	35.77	32.62	34.37				25.33
I-14	35	1211	Core	Bipolar vertical	Milky quartz		6.1	27.66	28.89	18.54				14.56
I-14	35	1222	Core	Bipolar vertical	Milky quartz		10.4	31.33	29.27	24.49	13.21	22.81	15.84	12.82	11.98
I-14	35	1226	Core fragment	Bipolar	Crystal quartz		12.7
I-14	35	1229	Core	Bipolar vertical	Milky quartz		12.1	23.07	22.57	25.84				17.54
I-14	35	1236	Core fragment	Bipolar	Milky quartz		9.7
I-14	35	1238	Core fragment	Bipolar	Milky quartz	25-50	12.7	29.25	24.78	23.66	18.66	22.56	14.72	15.77	14.27
I-14	35	1242	Core	Bipolar vertical	Milky quartz		12.9	27.1	25.29	27.62				14.26
I-14	35	1243	Core fragment	Bipolar	Crystal quartz		35.6	43.95	35.34	32.54	31.14	30.54	31.21	29.72	22.26
I-14	35	1246	Core fragment	Bipolar	Milky quartz		15.4	29.21	24.86	24.15	18.38	21.59	19.71	17.51	14.38
I-14	35	1249	Core fragment	Bipolar	Crystal quartz		9.6
I-14	35	1250	Core fragment	Bipolar vertical	Crystal quartz		4
I-14	35	1252	pebble		Grainy quartz		114.7
I-14	35	1253	Core	Bipolar vertical	Milky quartz		14.9
I-14	35	1255	Core	bipolar horizontal	Crystal quartz		30.6	31.9	27.87	37.52				22.1
I-14	35	1257	Core	bipolar horizontal	Crystal quartz	25-50	11.4	30.84	29.04	22.47				20.24
I-14	35	1259	Core	bipolar vertical plaquette	Milky quartz	25-50	423.6	74.58	71.15	92.33	76.14	91.13	72.9	39.41	30.57
I-14	35	1264	Core	bipolar horizontal	Crystal quartz		21.4
I-14	35	1265	Core	Bipolar vertical	Milky quartz		79.3	44.09	40.49	42.58				33.43
I-14	35	1267	Core	uni	Crystal quartz		388	102.74	91.12	55.6				45.12
H-14	35	1271	pebble		Grainy quartz		84.4
H-14	35	1272	Core	Bipolar horizontal non axial	Milky quartz		69	46.72	40.68	39.03				33.7
H-14	35	1273	Core fragment	Bipolar	Crystal quartz		11.7
H-14	35	1277	Core fragment	Bipolar	Milky quartz		31.9
H-14	35	1286	Core	bipolar horizontal	Crystal quartz		19.7	34.27	30.16	25.7				19.98
H-14	35	1293	Core fragment	Bipolar vertical	Crystal quartz		14.7
H-14	35	1295	Core fragment	Bipolar vertical	Crystal quartz		21
H-14	35	1299	Core fragment	Bipolar	Crystal quartz		8.9
H-14	35	1304	Core	Bipolar vertical	Milky quartz		12.9
H-14	35	1306	Core	Bipolar horizontal non axial	Milky quartz		17.8	28.33	25.21	32.38				22.2
H-14	35	1310	Core	Bipolar vertical	Milky quartz		20.9
H-14	35	1314	Core	bipolar vertical plaquette	Milky quartz		13	27.18	26.64	25.2				18.13
H-14	35	1315	Core fragment	Bipolar	Milky quartz		27.5
H-14	35	1316	Core	Bipolar vertical	Crystal quartz		12.4	25.26	23.88	21.37				18.16
H-14	35	1323	Core	bipolar vertical plaquette	Crystal quartz	50-75	72.2	48.03	37.16	37.04				30.09
H-14	35	1330	Core fragment	Bipolar	Milky quartz		34.4
H-14	35	1339	Core	Bipolar vertical	Crystal quartz	50-75	42.1	37.44	35.83	42.79				25.74
H-14	35	1342	Core	Bipolar orthogonal	Milky quartz		13.1	30.67	23.03	21.58				17.77
H-14	35	1343	pebble		Quartz		106
H-14	35	1348	Pebble		Crystal quartz		67.6									tested
H-15	35	Core fragment	Core fragment	Bipolar	Crystal quartz		2.5
H-14	38	5	Core	Bipolar orthogonal	Milky quartz	100	33	33.45	28.79	43.2	26.57	23.96	24.5	29.48	19.35
H-14	38	15	Core fragment	Bipolar vertical	Crystal quartz		2.1	23.03	21.19	11.73	9.51	11.17	8.23	8.01	7.1
